# Supplementary material for: Novel Drivers of Virulence in Clostridioides difficile Identified via Context-Specific Metabolic Network Analysis
Source: mSystems. 2021 Oct 5;6(5):e00919-21. doi: 10.1128/mSystems.00919-21 (PMC8547418; doi:10.1128/mSystems.00919-21)
Supplement: TABLE S2 [file msystems.00919-21-st002.xlsx]

## Sheet: Proteome alignment
R20291_genome_contig	R20291_gene_aa_length	R20291_gene	R20291_locus_tag	R20291_gene_name	630_genome_contig	630_gene	630_locus_tag	gene_aa_length	gene_name	gene_function	percent_identity	seq_coverage
NC_013316	368	fig|645463.3.peg.2			NC_009089	fig|272563.8.peg.10	CD0002	368	dnaN	DNA polymerase III beta subunit (EC 2.7.7.7)	1	0.997
NC_013316	122	fig|645463.3.peg.97	CDR20291_0083	rplR	NC_009089	fig|272563.8.peg.100	CD0087	122	rplR	LSU ribosomal protein L18p (L5e)	1	0.992
NC_013316	145	fig|645463.3.peg.1534	CDR20291_1440		NC_009089	fig|272563.8.peg.1000	CD0953	145		hypothetical protein	0.979	0.993
NC_013316	436	fig|645463.3.peg.1536	CDR20291_1441		NC_009089	fig|272563.8.peg.1002	CD0954	436		Phage-like element PBSX protein xkdK	0.975	0.998
NC_013316	146	fig|645463.3.peg.1539	CDR20291_1444		NC_009089	fig|272563.8.peg.1004	CD0956	146		Phage-like element PBSX protein xkdN	1	0.993
NC_013316	39	fig|645463.3.peg.1540			NC_009089	fig|272563.8.peg.1005	CD0956A	39		Phage protein	1	0.974
NC_013316	169	fig|645463.3.peg.98	CDR20291_0084	rpsE	NC_009089	fig|272563.8.peg.101	CD0088	169	rpsE	SSU ribosomal protein S5p (S2e)	1	0.994
NC_013316	752	fig|645463.3.peg.1547	CDR20291_1449		NC_009089	fig|272563.8.peg.1010	CD0959	783		FIG00513307: hypothetical protein	0.421	0.95
NC_013316	229	fig|645463.3.peg.1548	CDR20291_1450		NC_009089	fig|272563.8.peg.1011	CD0960	229		Phage-like element PBSX protein xkdP	0.974	0.996
NC_013316	630	fig|645463.3.peg.1549	CDR20291_1451		NC_009089	fig|272563.8.peg.1012	CD0961	656		Phage-like element PBSX protein xkdQ	0.978	0.547
NC_013316	86	fig|645463.3.peg.1550	CDR20291_1452		NC_009089	fig|272563.8.peg.1013	CD0962	73		hypothetical protein	0.836	0.986
NC_013316	341	fig|645463.3.peg.1554	CDR20291_1456		NC_009089	fig|272563.8.peg.1017	CD0966	267		Phage tail fibers	0.942	0.708
NC_013316	97	fig|645463.3.peg.1556	CDR20291_1458		NC_009089	fig|272563.8.peg.1019	CD0968	97		hypothetical protein	0.773	0.99
NC_013316	61	fig|645463.3.peg.99	CDR20291_0085	rpmD	NC_009089	fig|272563.8.peg.102	CD0088A	61	rpmD	LSU ribosomal protein L30p (L7e)	1	0.984
NC_013316	85	fig|645463.3.peg.1560	CDR20291_1461		NC_009089	fig|272563.8.peg.1022	CD0971	86		hypothetical protein	0.894	0.977
NC_013316	147	fig|645463.3.peg.100	CDR20291_0086	rplO	NC_009089	fig|272563.8.peg.103	CD0089	147	rplO	LSU ribosomal protein L15p (L27Ae)	1	0.993
NC_013316	406	fig|645463.3.peg.896	CDR20291_0834		NC_009089	fig|272563.8.peg.1032	CD0981	406		hypothetical protein	0.995	0.998
NC_013316	295	fig|645463.3.peg.897	CDR20291_0835		NC_009089	fig|272563.8.peg.1033	CD0982	295		UbiA polyprenyltransferase family protein	0.993	0.997
NC_013316	209	fig|645463.3.peg.898	CDR20291_0836		NC_009089	fig|272563.8.peg.1034	CD0983	157		Phosphoserine phosphatase (EC 3.1.3.3)	0.987	0.994
NC_013316	145	fig|645463.3.peg.899	CDR20291_0837		NC_009089	fig|272563.8.peg.1035	CD0984	145		hypothetical protein	1	0.993
NC_013316	455	fig|645463.3.peg.900	CDR20291_0838		NC_009089	fig|272563.8.peg.1036	CD0985	455		Multi antimicrobial extrusion protein (Na(+)/drug antiporter), MATE family of MDR efflux pumps	0.998	0.998
NC_013316	424	fig|645463.3.peg.901	CDR20291_0839		NC_009089	fig|272563.8.peg.1037	CD0986	424		SSU ribosomal protein S1p	1	0.998
NC_013316	239	fig|645463.3.peg.902	CDR20291_0840		NC_009089	fig|272563.8.peg.1038	CD0987	239		putative histidinol phosphatase and related hydrolases of the PHP family	0.992	0.996
NC_013316	148	fig|645463.3.peg.903	CDR20291_0841		NC_009089	fig|272563.8.peg.1039	CD0988	148		hypothetical protein	0.993	0.993
NC_013316	422	fig|645463.3.peg.101	CDR20291_0087	prlA	NC_009089	fig|272563.8.peg.104	CD0090	422	prlA	Protein translocase subunit SecY	1	0.998
NC_013316	580	fig|645463.3.peg.904	CDR20291_0842	leuA	NC_009089	fig|272563.8.peg.1040	CD0989	580	leuA	2-isopropylmalate synthase (EC 2.3.3.13)	0.998	0.998
NC_013316	425	fig|645463.3.peg.905	CDR20291_0843	leuC	NC_009089	fig|272563.8.peg.1041	CD0990	425	leuC	3-isopropylmalate dehydratase large subunit (EC 4.2.1.33)	0.995	0.998
NC_013316	163	fig|645463.3.peg.906	CDR20291_0844	leuD	NC_009089	fig|272563.8.peg.1042	CD0991	163	leuD	3-isopropylmalate dehydratase small subunit (EC 4.2.1.33)	0.994	0.994
NC_013316	356	fig|645463.3.peg.907	CDR20291_0845	leuB	NC_009089	fig|272563.8.peg.1043	CD0992	356	leuB	3-isopropylmalate dehydrogenase (EC 1.1.1.85)	0.994	0.997
NC_013316	168	fig|645463.3.peg.908	CDR20291_0846		NC_009089	fig|272563.8.peg.1044	CD0993	168		hypothetical protein	1	0.994
NC_013316	358	fig|645463.3.peg.909	CDR20291_0847		NC_009089	fig|272563.8.peg.1045	CD0994	358		Serine--pyruvate aminotransferase (EC 2.6.1.51)	1	0.997
NC_013316	313	fig|645463.3.peg.910	CDR20291_0848	serA	NC_009089	fig|272563.8.peg.1046	CD0995	313	serA	D-3-phosphoglycerate dehydrogenase (EC 1.1.1.95)	1	0.997
NC_013316	416	fig|645463.3.peg.911	CDR20291_0849		NC_009089	fig|272563.8.peg.1047	CD0996	416		Related to HTH domain of SpoOJ/ParA/ParB/repB family, involved in chromosome partitioning	0.995	0.998
NC_013316	1116	fig|645463.3.peg.912	CDR20291_0850		NC_009089	fig|272563.8.peg.1048	CD0997	1116		hypothetical protein	0.991	0.999
NC_013316	644	fig|645463.3.peg.913	CDR20291_0851		NC_009089	fig|272563.8.peg.1049	CD0998	644		UPF0313 [4Fe-4S] protein YgiQ	0.998	0.998
NC_013316	216	fig|645463.3.peg.102	CDR20291_0088	adk	NC_009089	fig|272563.8.peg.105	CD0091	216	adk	Adenylate kinase (EC 2.7.4.3)	0.995	0.995
NC_013316	331	fig|645463.3.peg.914	CDR20291_0852		NC_009089	fig|272563.8.peg.1050	CD0999	331		ABC transporter, substrate-binding protein (cluster 10, nitrate/sulfonate/bicarbonate)	0.991	0.997
NC_013316	261	fig|645463.3.peg.915	CDR20291_0853		NC_009089	fig|272563.8.peg.1051	CD1000	261		ABC transporter, permease protein (cluster 10, nitrate/sulfonate/bicarbonate)	1	0.996
NC_013316	232	fig|645463.3.peg.916	CDR20291_0854		NC_009089	fig|272563.8.peg.1052	CD1001	232		ABC transporter, ATP-binding protein (cluster 10, nitrate/sulfonate/bicarbonate)	1	0.996
NC_013316	157	fig|645463.3.peg.917	CDR20291_0855		NC_009089	fig|272563.8.peg.1053	CD1002	157		Cys-tRNA(Pro) deacylase YbaK	1	0.994
NC_013316	279	fig|645463.3.peg.918	CDR20291_0856	fumA	NC_009089	fig|272563.8.peg.1054	CD1003	279	fumA	Fumarate hydratase class I, alpha region (EC 4.2.1.2); L(+)-tartrate dehydratase alpha subunit (EC 4.2.1.32)	1	0.996
NC_013316	182	fig|645463.3.peg.919	CDR20291_0857	fumB	NC_009089	fig|272563.8.peg.1055	CD1004	182	fumB	Fumarate hydratase class I, beta region (EC 4.2.1.2); L(+)-tartrate dehydratase beta subunit (EC 4.2.1.32)	1	0.995
NC_013316	393	fig|645463.3.peg.920	CDR20291_0858		NC_009089	fig|272563.8.peg.1056	CD1005	393		NADP-dependent malic enzyme (EC 1.1.1.40)	0.995	0.997
NC_013316	87	fig|645463.3.peg.921	CDR20291_0859		NC_009089	fig|272563.8.peg.1058	CD1007	87		Transcriptional regulator	1	0.989
NC_013316	280	fig|645463.3.peg.926	CDR20291_0864		NC_009089	fig|272563.8.peg.1059	CD1008	280		Uncharacterized S1 RNA binding domain protein YitL	1	0.996
NC_013316	248	fig|645463.3.peg.103	CDR20291_0089	map1	NC_009089	fig|272563.8.peg.106	CD0092	248	map1	Methionine aminopeptidase (EC 3.4.11.18)	1	0.996
NC_013316	244	fig|645463.3.peg.928	CDR20291_0865		NC_009089	fig|272563.8.peg.1060	CD1009	244		Predicted transcriptional regulator of N-Acetylglucosamine utilization, GntR family	1	0.996
NC_013316	377	fig|645463.3.peg.929	CDR20291_0866	nagA	NC_009089	fig|272563.8.peg.1061	CD1010	377	nagA	N-acetylgalactosamine-6-phosphate deacetylase	0.995	0.997
NC_013316	249	fig|645463.3.peg.930	CDR20291_0867	glmD	NC_009089	fig|272563.8.peg.1062	CD1011	249	glmD	Glucosamine-6-phosphate deaminase (EC 3.5.99.6)	0.992	0.996
NC_013316	139	fig|645463.3.peg.931	CDR20291_0868		NC_009089	fig|272563.8.peg.1063	CD1012	139		hypothetical protein	0.978	0.993
NC_013316	234	fig|645463.3.peg.932	CDR20291_0869		NC_009089	fig|272563.8.peg.1064	CD1013	234		Two-component system response regulator QseB	0.996	0.996
NC_013316	464	fig|645463.3.peg.469	CDR20291_0439		NC_009089	fig|272563.8.peg.1065	CD1014	495		Sensor protein cssS (EC 2.7.13.3)	0.274	0.592
NC_013316	495	fig|645463.3.peg.933	CDR20291_0870		NC_009089	fig|272563.8.peg.1065	CD1014	495		Sensor protein cssS (EC 2.7.13.3)	0.994	0.998
NC_013316	125	fig|645463.3.peg.934			NC_009089	fig|272563.8.peg.1066		187		hypothetical protein	0.992	0.663
NC_013316	316	fig|645463.3.peg.935	CDR20291_0871		NC_009089	fig|272563.8.peg.1067	CD1015	316		sensory box/GGDEF/EAL/CBS domain protein	0.981	0.997
NC_013316	276	fig|645463.3.peg.937	CDR20291_0872		NC_009089	fig|272563.8.peg.1068	CD1016	276		Multidrug-efflux transporter transcription regulator BltR	0.989	0.996
NC_013316	575	fig|645463.3.peg.938	CDR20291_0873		NC_009089	fig|272563.8.peg.1069	CD1017	575		Efflux ABC transporter, permease/ATP-binding protein BLi02168	0.986	0.998
NC_013316	89	fig|645463.3.peg.104	CDR20291_0090		NC_009089	fig|272563.8.peg.107	CD0093	89		L14e-like protein	0.989	0.989
NC_013316	620	fig|645463.3.peg.939	CDR20291_0874		NC_009089	fig|272563.8.peg.1070	CD1018	620		Efflux ABC transporter, permease/ATP-binding protein BLi02169	0.99	0.998
NC_013316	229	fig|645463.3.peg.940	CDR20291_0875		NC_009089	fig|272563.8.peg.1071	CD1019	229		hypothetical protein	0.987	0.996
NC_013316	224	fig|645463.3.peg.941	CDR20291_0876		NC_009089	fig|272563.8.peg.1072	CD1020	224		hypothetical protein	0.991	0.996
NC_013316	635	fig|645463.3.peg.942	CDR20291_0877		NC_009089	fig|272563.8.peg.1073	CD1021	635		Cellulosomal protein	0.989	0.998
NC_013316	229	fig|645463.3.peg.943	CDR20291_0878		NC_009089	fig|272563.8.peg.1074	CD1022	229		hypothetical protein	0.996	0.996
NC_013316	179	fig|645463.3.peg.944	CDR20291_0879		NC_009089	fig|272563.8.peg.1075	CD1023	179		Transcriptional regulator, MerR family, near polyamine transporter	1	0.994
NC_013316	347	fig|645463.3.peg.945	CDR20291_0880	potA	NC_009089	fig|272563.8.peg.1076	CD1024	347	potA	Spermidine/putrescine import ABC transporter ATP-binding protein PotA (TC 3.A.1.11.1)	1	0.997
NC_013316	278	fig|645463.3.peg.946	CDR20291_0881	potB	NC_009089	fig|272563.8.peg.1077	CD1025	278	potB	Spermidine/putrescine import ABC transporter permease protein PotB (TC 3.A.1.11.1)	1	0.996
NC_013316	224	fig|645463.3.peg.947	CDR20291_0882	potC	NC_009089	fig|272563.8.peg.1078	CD1026	224	potC	Spermidine/putrescine import ABC transporter permease protein PotC (TC 3.A.1.11.1)	1	0.996
NC_013316	350	fig|645463.3.peg.948	CDR20291_0883	potD	NC_009089	fig|272563.8.peg.1079	CD1027	350	potD	Spermidine/putrescine import ABC transporter substrate-binding protein PotD (TC 3.A.1.11.1)	0.994	0.997
NC_013316	72	fig|645463.3.peg.105	CDR20291_0091	infA	NC_009089	fig|272563.8.peg.108	CD0094	72	infA	Translation initiation factor 1	1	0.986
NC_013316	199	fig|645463.3.peg.949	CDR20291_0884		NC_009089	fig|272563.8.peg.1080	CD1028	282		hypothetical protein	1	0.702
NC_013316	554	fig|645463.3.peg.950	CDR20291_0885		NC_009089	fig|272563.8.peg.1081	CD1029	489		hypothetical protein	0.988	0.998
NC_013316	625	fig|645463.3.peg.256	CDR20291_0242		NC_009089	fig|272563.8.peg.1082	CD1030	418		Uncharacterized glycosyltransferase YdaM	0.243	0.493
NC_013316	418	fig|645463.3.peg.951	CDR20291_0886		NC_009089	fig|272563.8.peg.1082	CD1030	418		Uncharacterized glycosyltransferase YdaM	0.988	0.998
NC_013316	693	fig|645463.3.peg.952	CDR20291_0887		NC_009089	fig|272563.8.peg.1083	CD1031	693		hypothetical protein	0.996	0.999
NC_013316	357	fig|645463.3.peg.953			NC_009089	fig|272563.8.peg.1084	CD1032	357		probable enzyme with TIM-barrel fold	0.992	0.997
NC_013316	374	fig|645463.3.peg.954	CDR20291_0889	mnaA	NC_009089	fig|272563.8.peg.1085	CD1033	374	mnaA	UDP-N-acetylglucosamine 2-epimerase (EC 5.1.3.14)	0.995	0.997
NC_013316	324	fig|645463.3.peg.955	CDR20291_0890		NC_009089	fig|272563.8.peg.1086	CD1034	324		N-acetylmuramoyl-L-alanine amidase (EC 3.5.1.28)	0.994	0.997
NC_013316	672	fig|645463.3.peg.956	CDR20291_0891		NC_009089	fig|272563.8.peg.1087	CD1035	672		N-acetylmuramoyl-L-alanine amidase (EC 3.5.1.28)	0.993	0.999
NC_013316	670	fig|645463.3.peg.957	CDR20291_0892		NC_009089	fig|272563.8.peg.1088	CD1036	670		N-acetylmuramoyl-L-alanine amidase (EC 3.5.1.28)	0.987	0.999
NC_013316	637	fig|645463.3.peg.958	CDR20291_0893		NC_009089	fig|272563.8.peg.1089	CD1037	637		Hypothetical cyanobacterial membrane protein, in cluster with PxcA	0.984	0.998
NC_013316	37	fig|645463.3.peg.106	CDR20291_0092	rpmJ	NC_009089	fig|272563.8.peg.109	CD0094A	37	rpmJ	LSU ribosomal protein L36p @ LSU ribosomal protein L36p, zinc-dependent	1	0.973
NC_013316	739	fig|645463.3.peg.959	CDR20291_0894		NC_009089	fig|272563.8.peg.1090	CD1038	739		ATP-dependent DNA helicase UvrD/PcrA/Rep, cyanobacterial paralog	0.996	0.999
NC_013316	254	fig|645463.3.peg.960	CDR20291_0895		NC_009089	fig|272563.8.peg.1091	CD1039	254		hypothetical protein	1	0.996
NC_013316	1155	fig|645463.3.peg.961	CDR20291_0896	addB	NC_009089	fig|272563.8.peg.1092	CD1040	1155	addB	ATP-dependent helicase/nuclease AddAB, subunit B	0.995	0.999
NC_013316	1275	fig|645463.3.peg.962	CDR20291_0897	addA	NC_009089	fig|272563.8.peg.1093	CD1041	1275	addA	ATP-dependent helicase/nuclease AddAB, subunit A	0.994	0.999
NC_013316	403	fig|645463.3.peg.963	CDR20291_0898	sbcD	NC_009089	fig|272563.8.peg.1094	CD1042	403	sbcD	Exonuclease SbcD	0.998	0.998
NC_013316	1175	fig|645463.3.peg.964	CDR20291_0899	sbcC	NC_009089	fig|272563.8.peg.1095	CD1043	1175	sbcC	Exonuclease SbcC	0.993	0.999
NC_013316	376	fig|645463.3.peg.965	CDR20291_0900		NC_009089	fig|272563.8.peg.1096	CD1044	376		Magnesium and cobalt efflux protein CorC	1	0.997
NC_013316	252	fig|645463.3.peg.966			NC_009089	fig|272563.8.peg.1097	CD1045	350		hypothetical protein	0.996	0.714
NC_013316	408	fig|645463.3.peg.968	CDR20291_0902	pepT	NC_009089	fig|272563.8.peg.1098	CD1046	408	pepT	Tripeptide aminopeptidase (EC 3.4.11.4)	0.998	0.998
NC_013316	350	fig|645463.3.peg.969	CDR20291_0903		NC_009089	fig|272563.8.peg.1099	CD1047	350		N-acetylmuramoyl-L-alanine amidase (EC 3.5.1.28)	1	0.997
NC_013316	68	fig|645463.3.peg.3			NC_009089	fig|272563.8.peg.11	CD0003	68		Uncharacterized S4 RNA-binding-domain protein YbcJ	0.985	0.985
NC_013316	123	fig|645463.3.peg.107	CDR20291_0093	rpsM	NC_009089	fig|272563.8.peg.110	CD0095	123	rpsM	SSU ribosomal protein S13p (S18e)	1	0.992
NC_013316	189	fig|645463.3.peg.970	CDR20291_0904		NC_009089	fig|272563.8.peg.1100	CD1048	189		phosphodiesterase, MJ0936 family	1	0.995
NC_013316	266	fig|645463.3.peg.971	CDR20291_0905		NC_009089	fig|272563.8.peg.1101	CD1049	266		NAD kinase (EC 2.7.1.23)	1	0.996
NC_013316	290	fig|645463.3.peg.972	CDR20291_0906		NC_009089	fig|272563.8.peg.1102	CD1050	286		Efflux ABC transporter, ATP-binding protein	0.997	0.997
NC_013316	228	fig|645463.3.peg.973	CDR20291_0907		NC_009089	fig|272563.8.peg.1103	CD1051	228		hypothetical protein	1	0.996
NC_013316	180	fig|645463.3.peg.974	CDR20291_0908		NC_009089	fig|272563.8.peg.1104	CD1052	180		hypothetical protein	0.989	0.994
NC_013316	155	fig|645463.3.peg.975	CDR20291_0909		NC_009089	fig|272563.8.peg.1105	CD1053	155		tRNA proofreading protein STM4549	0.994	0.994
NC_013316	378	fig|645463.3.peg.976	CDR20291_0910	bcd2	NC_009089	fig|272563.8.peg.1106	CD1054	378	bcd2	Electron bifurcating butyryl-CoA dehydrogenase (NAD+, ferredoxin)	0.995	0.997
NC_013316	260	fig|645463.3.peg.977	CDR20291_0911	etfB2	NC_009089	fig|272563.8.peg.1107	CD1055	260	etfB2	Electron bifurcating butyryl-CoA dehydrogenase, electron transfer flavoprotein beta	1	0.996
NC_013316	336	fig|645463.3.peg.978	CDR20291_0912	etfA2	NC_009089	fig|272563.8.peg.1108	CD1056	336	etfA2	Electron bifurcating butyryl-CoA dehydrogenase, electron transfer flavoprotein alpha	1	0.997
NC_013316	265	fig|645463.3.peg.979	CDR20291_0913	crt2	NC_009089	fig|272563.8.peg.1109	CD1057	265	crt2	3-hydroxybutyryl-CoA dehydratase (EC 4.2.1.55)	0.996	0.996
NC_013316	132	fig|645463.3.peg.108	CDR20291_0094	rpsK	NC_009089	fig|272563.8.peg.111	CD0096	132	rpsK	SSU ribosomal protein S11p (S14e)	1	0.992
NC_013316	281	fig|645463.3.peg.980	CDR20291_0914	hbd	NC_009089	fig|272563.8.peg.1110	CD1058	281	hbd	3-hydroxybutyryl-CoA dehydrogenase (EC 1.1.1.157)	1	0.996
NC_013316	391	fig|645463.3.peg.981	CDR20291_0915	thlA1	NC_009089	fig|272563.8.peg.1111	CD1059	391	thlA1	Acetyl-CoA acetyltransferase (EC 2.3.1.9)	1	0.997
NC_013316	300	fig|645463.3.peg.982	CDR20291_0916		NC_009089	fig|272563.8.peg.1112	CD1060	300		Similar to ribosomal large subunit pseudouridine synthase D, Bacillus subtilis YjbO type	0.993	0.997
NC_013316	334	fig|645463.3.peg.983	CDR20291_0917		NC_009089	fig|272563.8.peg.1113	CD1061	334		hypothetical protein	1	0.997
NC_013316	75	fig|645463.3.peg.984	CDR20291_0918	acpP	NC_009089	fig|272563.8.peg.1114	CD1062	75	acpP	Acyl carrier protein	1	0.987
NC_013316	141	fig|645463.3.peg.985	CDR20291_0919		NC_009089	fig|272563.8.peg.1115	CD1063	141		hypothetical protein	1	0.993
NC_013316	59	fig|645463.3.peg.986	CDR20291_0921		NC_009089	fig|272563.8.peg.1116	CD1063B	59		hypothetical protein	1	0.983
NC_013316	66	fig|645463.3.peg.987	CDR20291_0922		NC_009089	fig|272563.8.peg.1117	CD1063C	66		hypothetical protein	1	0.985
NC_013316	338	fig|645463.3.peg.988	CDR20291_0923	ccpA	NC_009089	fig|272563.8.peg.1118	CD1064	338	ccpA	Transcriptional regulator, LacI family	1	0.997
NC_013316	132	fig|645463.3.peg.989	CDR20291_0924		NC_009089	fig|272563.8.peg.1119	CD1065	132		hypothetical protein	0.985	0.992
NC_013316	207	fig|645463.3.peg.109	CDR20291_0095	rpsD	NC_009089	fig|272563.8.peg.112	CD0097	207	rpsD	SSU ribosomal protein S4p (S9e) @ SSU ribosomal protein S4p (S9e), zinc-dependent	1	0.995
NC_013316	301	fig|645463.3.peg.990	CDR20291_0925		NC_009089	fig|272563.8.peg.1120	CD1066	301		hypothetical protein	1	0.997
NC_013316	405	fig|645463.3.peg.991	CDR20291_0926		NC_009089	fig|272563.8.peg.1121	CD1067	405		hypothetical protein	0.985	0.998
NC_013316	440	fig|645463.3.peg.992	CDR20291_0927		NC_009089	fig|272563.8.peg.1122	CD1068	440		Stage V sporulation protein B	1	0.998
NC_013316	264	fig|645463.3.peg.993	CDR20291_0928		NC_009089	fig|272563.8.peg.1123	CD1069	264		Histidinol-phosphatase-related protein	0.996	0.996
NC_013316	481	fig|645463.3.peg.994	CDR20291_0929		NC_009089	fig|272563.8.peg.1124	CD1070	481		Transcriptional regulator, GntR family domain / Aspartate aminotransferase (EC 2.6.1.1)	0.992	0.998
NC_013316	69	fig|645463.3.peg.995	CDR20291_0930		NC_009089	fig|272563.8.peg.1125	CD1071	69		hypothetical protein	1	0.986
NC_013316	464	fig|645463.3.peg.996	CDR20291_0931		NC_009089	fig|272563.8.peg.1126	CD1072	464		Putative aminopeptidase	0.989	0.998
NC_013316	250	fig|645463.3.peg.997	CDR20291_0932		NC_009089	fig|272563.8.peg.1127	CD1073	250		Transcriptional regulator, GntR family	0.996	0.996
NC_013316	137	fig|645463.3.peg.998	CDR20291_0933		NC_009089	fig|272563.8.peg.1128	CD1074	136		PTS system, mannose-specific IIA component (EC 2.7.1.191)	0.978	0.978
NC_013316	247	fig|645463.3.peg.999	CDR20291_0934		NC_009089	fig|272563.8.peg.1129	CD1075	247		FIG00514432: hypothetical protein	0.992	0.996
NC_013316	315	fig|645463.3.peg.110	CDR20291_0096	rpoA	NC_009089	fig|272563.8.peg.113	CD0098	315	rpoA	DNA-directed RNA polymerase alpha subunit (EC 2.7.7.6)	1	0.997
NC_013316	156	fig|645463.3.peg.1000	CDR20291_0935		NC_009089	fig|272563.8.peg.1130	CD1076	156		PTS system, mannose-specific IIB component (EC 2.7.1.191)	0.994	0.994
NC_013316	252	fig|645463.3.peg.1001	CDR20291_0936		NC_009089	fig|272563.8.peg.1131	CD1077	252		PTS system, mannose-specific IIC component	1	0.996
NC_013316	240	fig|645463.3.peg.1002	CDR20291_0937		NC_009089	fig|272563.8.peg.1132	CD1078	280		PTS system, mannose-specific IID component	0.992	0.854
NC_013316	301	fig|645463.3.peg.1003	CDR20291_0938		NC_009089	fig|272563.8.peg.1133	CD1079	301		Transcriptional regulator, LysR family	0.997	0.997
NC_013316	244	fig|645463.3.peg.1004	CDR20291_0939		NC_009089	fig|272563.8.peg.1134	CD1080	244		putative lipoprotein	0.98	0.996
NC_013316	393	fig|645463.3.peg.1005	CDR20291_0940	moeA	NC_009089	fig|272563.8.peg.1135	CD1081	393	moeA	Molybdopterin molybdenumtransferase (EC 2.10.1.1)	0.98	0.997
NC_013316	177	fig|645463.3.peg.1006	CDR20291_0941	mobB	NC_009089	fig|272563.8.peg.1136	CD1082	177	mobB	Molybdopterin-guanine dinucleotide biosynthesis protein MobB	1	0.994
NC_013316	91	fig|645463.3.peg.1007	CDR20291_0942		NC_009089	fig|272563.8.peg.1137	CD1083	91		PTS system, galactitol-specific IIB component (EC 2.7.1.200)	0.989	0.989
NC_013316	561	fig|645463.3.peg.600	CDR20291_0551		NC_009089	fig|272563.8.peg.1138	CD1084	566		Efflux ABC transporter, permease/ATP-binding protein YwjA	0.368	0.473
NC_013316	566	fig|645463.3.peg.1008	CDR20291_0943		NC_009089	fig|272563.8.peg.1138	CD1084	566		Efflux ABC transporter, permease/ATP-binding protein YwjA	1	0.998
NC_013316	395	fig|645463.3.peg.1009	CDR20291_0944		NC_009089	fig|272563.8.peg.1139	CD1085	395		putative membrane protein	0.992	0.997
NC_013316	113	fig|645463.3.peg.111	CDR20291_0097	rplQ	NC_009089	fig|272563.8.peg.114	CD0099	113	rplQ	LSU ribosomal protein L17p	1	0.991
NC_013316	387	fig|645463.3.peg.1010	CDR20291_0945		NC_009089	fig|272563.8.peg.1140	CD1086	387		Amidohydrolase family protein	0.997	0.997
NC_013316	391	fig|645463.3.peg.1976	CDR20291_1848		NC_009089	fig|272563.8.peg.1140	CD1086	387		Amidohydrolase family protein	0.414	0.997
NC_013316	267	fig|645463.3.peg.1011	CDR20291_0946	zupT	NC_009089	fig|272563.8.peg.1141	CD1087	267	zupT	Metal transporter, ZIP family	0.996	0.996
NC_013316	183	fig|645463.3.peg.1012	CDR20291_0947		NC_009089	fig|272563.8.peg.1142	CD1088	183		hypothetical protein	0.995	0.995
NC_013316	237	fig|645463.3.peg.1013	CDR20291_0948		NC_009089	fig|272563.8.peg.1143	CD1089	237		Two-component transcriptional response regulator, LuxR family	0.992	0.996
NC_013316	459	fig|645463.3.peg.1014	CDR20291_0949		NC_009089	fig|272563.8.peg.1144		461		hypothetical protein	0.982	0.957
NC_013316	261	fig|645463.3.peg.1865	CDR20291_1751		NC_009089	fig|272563.8.peg.1148	CD1096	269		hypothetical protein	0.414	0.985
NC_013316	308	fig|645463.3.peg.1864	CDR20291_1750		NC_009089	fig|272563.8.peg.1149	CD1097	308		Efflux ABC transporter, ATP-binding protein	0.948	0.997
NC_013316	277	fig|645463.3.peg.112	CDR20291_0098		NC_009089	fig|272563.8.peg.115	CD0100	277		ATPase component of general energizing module of ECF transporters	1	0.996
NC_013316	305	fig|645463.3.peg.1863	CDR20291_1749		NC_009089	fig|272563.8.peg.1150	CD1098	305		Two-component system sensor histidine kinase	0.832	0.99
NC_013316	230	fig|645463.3.peg.1862	CDR20291_1748		NC_009089	fig|272563.8.peg.1151	CD1099	230		Two-component transcriptional response regulator, LuxR family	0.896	0.996
NC_013316	62	fig|645463.3.peg.1861			NC_009089	fig|272563.8.peg.1152	CD1099A	84		Excisionase protein Cthe_0522	0.645	0.726
NC_013316	288	fig|645463.3.peg.113	CDR20291_0099		NC_009089	fig|272563.8.peg.116	CD0101	273	cbiO	ATPase component of general energizing module of ECF transporters	0.996	0.996
NC_013316	267	fig|645463.3.peg.114	CDR20291_0100		NC_009089	fig|272563.8.peg.117	CD0102	267		Transmembrane component of general energizing module of ECF transporters	0.996	0.996
NC_013316	229	fig|645463.3.peg.1015	CDR20291_0950		NC_009089	fig|272563.8.peg.1174	CD1119	229		hypothetical protein	0.978	0.996
NC_013316	790	fig|645463.3.peg.1016	CDR20291_0951	dhaB1	NC_009089	fig|272563.8.peg.1175	CD1120	790	dhaB1	Pyruvate formate-lyase (EC 2.3.1.54)	0.999	0.999
NC_013316	300	fig|645463.3.peg.1017	CDR20291_0952	dhaB2	NC_009089	fig|272563.8.peg.1176	CD1121	300	dhaB2	Pyruvate formate-lyase activating enzyme (EC 1.97.1.4)	0.997	0.997
NC_013316	183	fig|645463.3.peg.1018	CDR20291_0953		NC_009089	fig|272563.8.peg.1177	CD1122	183		Transcriptional regulator yidN, Cro/CI family	0.995	0.995
NC_013316	290	fig|645463.3.peg.1019	CDR20291_0954		NC_009089	fig|272563.8.peg.1178	CD1123	290		Phosphohydrolase from calcineurin family	1	0.997
NC_013316	326	fig|645463.3.peg.1020	CDR20291_0955		NC_009089	fig|272563.8.peg.1179	CD1124	326		hypothetical protein	0.997	0.997
NC_013316	243	fig|645463.3.peg.115	CDR20291_0101	truA1	NC_009089	fig|272563.8.peg.118	CD0103	243	truA1	tRNA pseudouridine(38-40) synthase (EC 5.4.99.12)	1	0.996
NC_013316	73	fig|645463.3.peg.1021	CDR20291_0956		NC_009089	fig|272563.8.peg.1180	CD1124A	73		hypothetical protein	1	0.986
NC_013316	289	fig|645463.3.peg.1022	CDR20291_0957		NC_009089	fig|272563.8.peg.1181	CD1125	289		hypothetical protein	0.993	0.997
NC_013316	288	fig|645463.3.peg.1023	CDR20291_0958		NC_009089	fig|272563.8.peg.1182	CD1126	288		Transcriptional regulator, AraC family	0.993	0.997
NC_013316	53	fig|645463.3.peg.1024			NC_009089	fig|272563.8.peg.1183	CD1126A	65		Transcriptional regulator, Xre family	1	0.8
NC_013316	147	fig|645463.3.peg.1026	CDR20291_0960		NC_009089	fig|272563.8.peg.1184	CD1127	147		hypothetical protein	0.966	0.993
NC_013316	882	fig|645463.3.peg.1031	CDR20291_0964	polA	NC_009089	fig|272563.8.peg.1185	CD1128	882	polA	DNA polymerase I (EC 2.7.7.7)	0.993	0.999
NC_013316	652	fig|645463.3.peg.1513	CDR20291_1424		NC_009089	fig|272563.8.peg.1185	CD1128	882	polA	DNA polymerase I (EC 2.7.7.7)	0.213	0.388
NC_013316	200	fig|645463.3.peg.1032	CDR20291_0965	coaE	NC_009089	fig|272563.8.peg.1186	CD1129	200	coaE	Dephospho-CoA kinase (EC 2.7.1.24)	0.98	0.995
NC_013316	164	fig|645463.3.peg.1033	CDR20291_0966		NC_009089	fig|272563.8.peg.1187	CD1130	164		Soluble lytic murein transglycosylase (EC 4.2.2.n1)	1	0.994
NC_013316	571	fig|645463.3.peg.1034	CDR20291_0967		NC_009089	fig|272563.8.peg.1188	CD1131	571		hypothetical protein	0.993	0.998
NC_013316	70	fig|645463.3.peg.1035	CDR20291_0968		NC_009089	fig|272563.8.peg.1189	CD1132	70		Copper(I) chaperone CopZ	0.986	0.986
NC_013316	143	fig|645463.3.peg.116			NC_009089	fig|272563.8.peg.119	CD0104	143	rplM	LSU ribosomal protein L13p (L13Ae)	1	0.993
NC_013316	199	fig|645463.3.peg.1036	CDR20291_0969		NC_009089	fig|272563.8.peg.1190	CD1133	199		hypothetical protein	1	0.995
NC_013316	123	fig|645463.3.peg.1037	CDR20291_0970	gloA	NC_009089	fig|272563.8.peg.1191	CD1134	123	gloA	Lactoylglutathione lyase (EC 4.4.1.5)	1	0.992
NC_013316	424	fig|645463.3.peg.1038	CDR20291_0971		NC_009089	fig|272563.8.peg.1192	CD1135	424		hypothetical protein	0.988	0.998
NC_013316	314	fig|645463.3.peg.1039	CDR20291_0972		NC_009089	fig|272563.8.peg.1193	CD1136	314		hypothetical protein	1	0.997
NC_013316	445	fig|645463.3.peg.1040	CDR20291_0973	rnfC	NC_009089	fig|272563.8.peg.1194	CD1137	445	rnfC	Electron transport complex protein RnfC	1	0.998
NC_013316	325	fig|645463.3.peg.1041	CDR20291_0974	rnfD	NC_009089	fig|272563.8.peg.1195	CD1138	325	rnfD	Electron transport complex protein RnfD	1	0.997
NC_013316	189	fig|645463.3.peg.1042	CDR20291_0975	rnfG	NC_009089	fig|272563.8.peg.1196	CD1139	189	rnfG	Electron transport complex protein RnfG	0.968	0.995
NC_013316	197	fig|645463.3.peg.1043	CDR20291_0976	rnfE	NC_009089	fig|272563.8.peg.1197	CD1140	197	rnfE	Electron transport complex protein RnfE	1	0.995
NC_013316	191	fig|645463.3.peg.1044	CDR20291_0977	rnfA	NC_009089	fig|272563.8.peg.1198	CD1141	191	rnfA	Electron transport complex protein RnfA	1	0.995
NC_013316	323	fig|645463.3.peg.1045	CDR20291_0978	rnfB	NC_009089	fig|272563.8.peg.1199	CD1142	323	rnfB	Electron transport complex protein RnfB	1	0.997
NC_013316	371	fig|645463.3.peg.4			NC_009089	fig|272563.8.peg.12	CD0004	371	recF	DNA recombination and repair protein RecF	1	0.997
NC_013316	130	fig|645463.3.peg.117	CDR20291_0103	rpsI	NC_009089	fig|272563.8.peg.120	CD0105	130	rpsI	SSU ribosomal protein S9p (S16e)	1	0.992
NC_013316	55	fig|645463.3.peg.1046	CDR20291_0979		NC_009089	fig|272563.8.peg.1200		55		hypothetical protein	1	0.982
NC_013316	194	fig|645463.3.peg.1047	CDR20291_0980	maf	NC_009089	fig|272563.8.peg.1201	CD1143	194	maf	Septum formation protein Maf	1	0.995
NC_013316	219	fig|645463.3.peg.1048	CDR20291_0981	radC	NC_009089	fig|272563.8.peg.1202	CD1144	219	radC	UPF0758 family protein	0.995	0.995
NC_013316	353	fig|645463.3.peg.1049	CDR20291_0982	mreB2	NC_009089	fig|272563.8.peg.1203	CD1145	353	mreB2	Rod shape-determining protein MreB	1	0.997
NC_013316	279	fig|645463.3.peg.1050	CDR20291_0983	mreC	NC_009089	fig|272563.8.peg.1204	CD1146	279	mreC	Rod shape-determining protein MreC	0.996	0.996
NC_013316	162	fig|645463.3.peg.1051	CDR20291_0984		NC_009089	fig|272563.8.peg.1205	CD1147	162		Rod shape-determining protein MreD	0.994	0.994
NC_013316	992	fig|645463.3.peg.1052	CDR20291_0985		NC_009089	fig|272563.8.peg.1206	CD1148	992		Peptidoglycan D,D-transpeptidase MrdA (EC 3.4.16.4)	0.995	0.999
NC_013316	227	fig|645463.3.peg.1053	CDR20291_0986	minC	NC_009089	fig|272563.8.peg.1207	CD1149	227	minC	Septum site-determining protein MinC	0.996	0.996
NC_013316	265	fig|645463.3.peg.1054	CDR20291_0987	divIVB	NC_009089	fig|272563.8.peg.1208	CD1150	265	divIVB	Septum site-determining protein MinD	1	0.996
NC_013316	94	fig|645463.3.peg.1055	CDR20291_0988	minE	NC_009089	fig|272563.8.peg.1209	CD1151	94	minE	Cell division topological specificity factor MinE	1	0.989
NC_013316	234	fig|645463.3.peg.118	CDR20291_0104	cwlD	NC_009089	fig|272563.8.peg.121	CD0106	234	cwlD	N-acetylmuramoyl-L-alanine amidase (EC 3.5.1.28)	0.996	0.996
NC_013316	363	fig|645463.3.peg.1056	CDR20291_0989	mrdB	NC_009089	fig|272563.8.peg.1210	CD1152	363	mrdB	Rod shape-determining protein RodA	1	0.997
NC_013316	137	fig|645463.3.peg.1057	CDR20291_0990	mgsA	NC_009089	fig|272563.8.peg.1211	CD1153	137	mgsA	Methylglyoxal synthase (EC 4.2.3.3)	1	0.993
NC_013316	106	fig|645463.3.peg.537			NC_009089	fig|272563.8.peg.1212	CD1154	109		Transcriptional regulator, PadR family	0.364	0.954
NC_013316	109	fig|645463.3.peg.1058	CDR20291_0991		NC_009089	fig|272563.8.peg.1212	CD1154	109		Transcriptional regulator, PadR family	1	0.991
NC_013316	263	fig|645463.3.peg.1059	CDR20291_0992		NC_009089	fig|272563.8.peg.1213	CD1155	263		hypothetical protein	0.996	0.996
NC_013316	360	fig|645463.3.peg.1060	CDR20291_0993		NC_009089	fig|272563.8.peg.1214	CD1156	360		hypothetical protein	0.961	0.997
NC_013316	397	fig|645463.3.peg.1061	CDR20291_0994	norV	NC_009089	fig|272563.8.peg.1215	CD1157	397	norV	Probable flavoprotein	1	0.997
NC_013316	614	fig|645463.3.peg.1062	CDR20291_0995		NC_009089	fig|272563.8.peg.1216	CD1158	614		FIG092679: Fe-S oxidoreductase	0.998	0.998
NC_013316	233	fig|645463.3.peg.1063	CDR20291_0996		NC_009089	fig|272563.8.peg.1217	CD1159	233		FIG017108: hypothetical protein	1	0.996
NC_013316	473	fig|645463.3.peg.1064	CDR20291_0997	cafA	NC_009089	fig|272563.8.peg.1218	CD1160	473	cafA	Ribonuclease G	0.998	0.998
NC_013316	103	fig|645463.3.peg.1065	CDR20291_0998	rplU	NC_009089	fig|272563.8.peg.1219	CD1161	103	rplU	LSU ribosomal protein L21p	1	0.99
NC_013316	394	fig|645463.3.peg.119	CDR20291_0105	aspC	NC_009089	fig|272563.8.peg.122	CD0107	394	aspC	Aspartate aminotransferase (EC 2.6.1.1)	1	0.997
NC_013316	92	fig|645463.3.peg.1066	CDR20291_0999		NC_009089	fig|272563.8.peg.1220	CD1162	92		FIG139598: Potential ribosomal protein	1	0.989
NC_013316	96	fig|645463.3.peg.1067	CDR20291_1000	rpmA	NC_009089	fig|272563.8.peg.1221	CD1163	96	rpmA	LSU ribosomal protein L27p	1	0.99
NC_013316	425	fig|645463.3.peg.1068	CDR20291_1001	obg	NC_009089	fig|272563.8.peg.1222	CD1164	425	obg	GTP-binding protein Obg	1	0.998
NC_013316	122	fig|645463.3.peg.1069	CDR20291_1002		NC_009089	fig|272563.8.peg.1223	CD1165	122		RNA-binding protein YhbY	1	0.992
NC_013316	401	fig|645463.3.peg.1070	CDR20291_1003	hom1	NC_009089	fig|272563.8.peg.1224	CD1166	401	hom1	Homoserine dehydrogenase (EC 1.1.1.3)	0.998	0.998
NC_013316	188	fig|645463.3.peg.1071	CDR20291_1004		NC_009089	fig|272563.8.peg.1225	CD1167	188		putative integrase/recombinase	1	0.995
NC_013316	419	fig|645463.3.peg.1072	CDR20291_1005		NC_009089	fig|272563.8.peg.1226	CD1168	419		FIGfam003972: membrane protein	0.993	0.998
NC_013316	237	fig|645463.3.peg.1073	CDR20291_1006		NC_009089	fig|272563.8.peg.1227	CD1169	237		Lactate-responsive regulator LutR, GntR family	1	0.996
NC_013316	424	fig|645463.3.peg.1074	CDR20291_1007		NC_009089	fig|272563.8.peg.1228	CD1170	424		Novel D-mannonate dehydrogenase (EC 1.1.1.57)	1	0.998
NC_013316	262	fig|645463.3.peg.1075	CDR20291_1008	etfB3	NC_009089	fig|272563.8.peg.1229	CD1171	262	etfB3	Electron transfer flavoprotein, beta subunit	0.996	0.996
NC_013316	783	fig|645463.3.peg.120	CDR20291_0106	nrdD	NC_009089	fig|272563.8.peg.123	CD0108	783	nrdD	Ribonucleotide reductase of class III (anaerobic), large subunit (EC 1.17.4.2)	0.997	0.999
NC_013316	406	fig|645463.3.peg.1076	CDR20291_1009	etfA3	NC_009089	fig|272563.8.peg.1230	CD1172	406	etfA3	Electron transfer flavoprotein, alpha subunit	1	0.998
NC_013316	463	fig|645463.3.peg.1077	CDR20291_1010		NC_009089	fig|272563.8.peg.1231	CD1173	463		Glycolate dehydrogenase (EC 1.1.99.14), subunit GlcD	1	0.998
NC_013316	426	fig|645463.3.peg.1078	CDR20291_1011		NC_009089	fig|272563.8.peg.1232	CD1174	426		UPF0348 protein family	0.995	0.998
NC_013316	398	fig|645463.3.peg.1079	CDR20291_1012	ackA	NC_009089	fig|272563.8.peg.1233	CD1175	398	ackA	Acetate kinase (EC 2.7.2.1)	1	0.997
NC_013316	174	fig|645463.3.peg.1080	CDR20291_1013		NC_009089	fig|272563.8.peg.1234	CD1176	174		FIG01269488: protein, clustered with ribosomal protein L32p	0.994	0.994
NC_013316	58	fig|645463.3.peg.1081	CDR20291_1014	rpmF	NC_009089	fig|272563.8.peg.1235	CD1176A	58	rpmF	LSU ribosomal protein L32p @ LSU ribosomal protein L32p, zinc-dependent	1	0.983
NC_013316	185	fig|645463.3.peg.1082	CDR20291_1015	fapR	NC_009089	fig|272563.8.peg.1236	CD1177	185	fapR	Transcription factor FapR	1	0.995
NC_013316	340	fig|645463.3.peg.1083	CDR20291_1016	plsX	NC_009089	fig|272563.8.peg.1237	CD1178	340	plsX	Phosphate:acyl-ACP acyltransferase PlsX (EC 2.3.1.n2)	1	0.997
NC_013316	328	fig|645463.3.peg.1084	CDR20291_1017	fabH	NC_009089	fig|272563.8.peg.1238	CD1179	328	fabH	3-oxoacyl-[acyl-carrier-protein] synthase, KASIII (EC 2.3.1.180)	1	0.997
NC_013316	309	fig|645463.3.peg.1085	CDR20291_1018	fabK	NC_009089	fig|272563.8.peg.1239	CD1180	309	fabK	Enoyl-[acyl-carrier-protein] reductase [FMN, NADH] (EC 1.3.1.9), FabK => refractory to triclosan	1	0.997
NC_013316	179	fig|645463.3.peg.121	CDR20291_0107	nrdG	NC_009089	fig|272563.8.peg.124	CD0109	179	nrdG	Ribonucleotide reductase of class III (anaerobic), activating protein (EC 1.97.1.4)	1	0.994
NC_013316	316	fig|645463.3.peg.1086	CDR20291_1019	fabD	NC_009089	fig|272563.8.peg.1240	CD1181	316	fabD	Malonyl CoA-acyl carrier protein transacylase (EC 2.3.1.39)	0.962	0.997
NC_013316	249	fig|645463.3.peg.1087	CDR20291_1020	fabG	NC_009089	fig|272563.8.peg.1241	CD1182	249	fabG	3-oxoacyl-[acyl-carrier protein] reductase (EC 1.1.1.100), FadG	0.996	0.996
NC_013316	74	fig|645463.3.peg.1088	CDR20291_1021	acpP	NC_009089	fig|272563.8.peg.1242	CD1183	74	acpP	Acyl carrier protein	1	0.986
NC_013316	412	fig|645463.3.peg.1089	CDR20291_1022	fabF	NC_009089	fig|272563.8.peg.1243	CD1184	412	fabF	3-oxoacyl-[acyl-carrier-protein] synthase, KASII (EC 2.3.1.179)	1	0.998
NC_013316	547	fig|645463.3.peg.1090	CDR20291_1023		NC_009089	fig|272563.8.peg.1244	CD1185	572		hypothetical protein	0.991	0.955
NC_013316	666	fig|645463.3.peg.1091	CDR20291_1024		NC_009089	fig|272563.8.peg.1245	CD1186	666		hypothetical protein	0.991	0.998
NC_013316	82	fig|645463.3.peg.1092	CDR20291_1025		NC_009089	fig|272563.8.peg.1246	CD1187	82		no significant homology.	1	0.988
NC_013316	241	fig|645463.3.peg.1093	CDR20291_1026		NC_009089	fig|272563.8.peg.1247	CD1188	241		Glutamine amidotransferase, class I	0.996	0.996
NC_013316	437	fig|645463.3.peg.1094	CDR20291_1027		NC_009089	fig|272563.8.peg.1248	CD1189	437		Uncharacterized amino acid permease, GabP family	0.998	0.998
NC_013316	148	fig|645463.3.peg.1095	CDR20291_1028		NC_009089	fig|272563.8.peg.1249	CD1190	179		Acetyltransferase TM0577	0.98	0.821
NC_013316	38	fig|645463.3.peg.122			NC_009089	fig|272563.8.peg.125		38		hypothetical protein	1	0.974
NC_013316	661	fig|645463.3.peg.1096	CDR20291_1029	fbp	NC_009089	fig|272563.8.peg.1250	CD1191	661	fbp	Fructose-1,6-bisphosphatase, Bacillus type (EC 3.1.3.11)	0.995	0.998
NC_013316	322	fig|645463.3.peg.1097	CDR20291_1030	spoIIIAA	NC_009089	fig|272563.8.peg.1251	CD1192	322	spoIIIAA	Stage III sporulation protein AA	0.997	0.997
NC_013316	157	fig|645463.3.peg.1098	CDR20291_1031	spoIIIAB	NC_009089	fig|272563.8.peg.1252	CD1193	157	spoIIIAB	Stage III sporulation protein AB	1	0.994
NC_013316	65	fig|645463.3.peg.1099	CDR20291_1032	spoIIIAC	NC_009089	fig|272563.8.peg.1253	CD1194	65	spoIIIAC	Stage III sporulation protein AC	1	0.985
NC_013316	128	fig|645463.3.peg.1100	CDR20291_1033	spoIIIAD	NC_009089	fig|272563.8.peg.1254	CD1195	128	spoIIIAD	Stage III sporulation protein AD	1	0.992
NC_013316	403	fig|645463.3.peg.1101	CDR20291_1034	spoIIIAE	NC_009089	fig|272563.8.peg.1255	CD1196	403	spoIIIAE	Stage III sporulation protein AE	1	0.998
NC_013316	205	fig|645463.3.peg.1102	CDR20291_1035	spoiIIIAF	NC_009089	fig|272563.8.peg.1256	CD1197	205	spoiIIIAF	Stage III sporulation protein AF	1	0.995
NC_013316	184	fig|645463.3.peg.1103	CDR20291_1036	spoIIIAG	NC_009089	fig|272563.8.peg.1257	CD1198	184	spoIIIAG	Stage III sporulation protein AG	0.995	0.995
NC_013316	229	fig|645463.3.peg.1104	CDR20291_1037	spoIIIAH	NC_009089	fig|272563.8.peg.1258	CD1199	229	spoIIIAH	Stage III sporulation protein AH	1	0.996
NC_013316	120	fig|645463.3.peg.1105	CDR20291_1038		NC_009089	fig|272563.8.peg.1259	CD1200	120		Alkaline shock protein	1	0.992
NC_013316	279	fig|645463.3.peg.123	CDR20291_0108		NC_009089	fig|272563.8.peg.126	CD0110	279		Diadenylate cyclase spyDAC; Bacterial checkpoint controller DisA with nucleotide-binding domain	1	0.996
NC_013316	168	fig|645463.3.peg.1106	CDR20291_1039	nusB	NC_009089	fig|272563.8.peg.1260	CD1201	168	nusB	Transcription termination protein NusB	1	0.994
NC_013316	356	fig|645463.3.peg.1107	CDR20291_1040	gcp	NC_009089	fig|272563.8.peg.1261	CD1202	356	gcp	Uncharacterized protein DSY2363	0.997	0.997
NC_013316	401	fig|645463.3.peg.1108	CDR20291_1041	xseA	NC_009089	fig|272563.8.peg.1262	CD1203	401	xseA	Exodeoxyribonuclease VII large subunit (EC 3.1.11.6)	0.998	0.998
NC_013316	71	fig|645463.3.peg.1109	CDR20291_1042	xseB	NC_009089	fig|272563.8.peg.1263	CD1204	71	xseB	Exodeoxyribonuclease VII small subunit (EC 3.1.11.6)	1	0.986
NC_013316	295	fig|645463.3.peg.1110	CDR20291_1043	ispA	NC_009089	fig|272563.8.peg.1264	CD1205	295	ispA	(2E,6E)-farnesyl diphosphate synthase (EC 2.5.1.10)	1	0.997
NC_013316	145	fig|645463.3.peg.1111	CDR20291_1044		NC_009089	fig|272563.8.peg.1265	CD1206	145		Uncharacterized membrane protein YuiD	1	0.993
NC_013316	621	fig|645463.3.peg.1112	CDR20291_1045	dxs	NC_009089	fig|272563.8.peg.1266	CD1207	621	dxs	1-deoxy-D-xylulose 5-phosphate synthase (EC 2.2.1.7)	0.995	0.998
NC_013316	270	fig|645463.3.peg.1113	CDR20291_1046		NC_009089	fig|272563.8.peg.1267	CD1208	270		RNA binding methyltransferase FtsJ like	0.996	0.996
NC_013316	559	fig|645463.3.peg.1114	CDR20291_1047	recN	NC_009089	fig|272563.8.peg.1268	CD1209	559	recN	DNA repair protein RecN	0.995	0.998
NC_013316	288	fig|645463.3.peg.1115	CDR20291_1048		NC_009089	fig|272563.8.peg.1269	CD1210	288		hypothetical protein	0.979	0.997
NC_013316	393	fig|645463.3.peg.124	CDR20291_0109		NC_009089	fig|272563.8.peg.127	CD0111	393		Uncharacterized secreted protein associated with spyDAC	0.997	0.997
NC_013316	159	fig|645463.3.peg.1116	CDR20291_1049		NC_009089	fig|272563.8.peg.1270	CD1211	163		Acetyltransferase	0.981	0.969
NC_013316	146	fig|645463.3.peg.1117	CDR20291_1050	bltD	NC_009089	fig|272563.8.peg.1271	CD1212	146	bltD	hypothetical protein	0.979	0.993
NC_013316	352	fig|645463.3.peg.1118	CDR20291_1051	spoIVB	NC_009089	fig|272563.8.peg.1272	CD1213	352	spoIVB	Stage IV sporulation protein B	0.997	0.997
NC_013316	269	fig|645463.3.peg.1119	CDR20291_1052	spo0A	NC_009089	fig|272563.8.peg.1273	CD1214	269	spo0A	Stage 0 sporulation two-component response regulator (Spo0A)	1	0.996
NC_013316	373	fig|645463.3.peg.1120	CDR20291_1053		NC_009089	fig|272563.8.peg.1274	CD1215	373		FIG005773: conserved membrane protein ML1361	1	0.997
NC_013316	291	fig|645463.3.peg.1121	CDR20291_1054		NC_009089	fig|272563.8.peg.1275	CD1216	291		FIG00520628: hypothetical protein	0.986	0.997
NC_013316	230	fig|645463.3.peg.1122	CDR20291_1055		NC_009089	fig|272563.8.peg.1276	CD1217	230		Glycosyltransferases involved in cell wall biogenesis	1	0.996
NC_013316	274	fig|645463.3.peg.1123	CDR20291_1056		NC_009089	fig|272563.8.peg.1277	CD1218	274		FIG00516494: hypothetical protein	1	0.996
NC_013316	355	fig|645463.3.peg.1124	CDR20291_1057		NC_009089	fig|272563.8.peg.1278	CD1219	355		FIG00517240: hypothetical protein	0.997	0.997
NC_013316	178	fig|645463.3.peg.1125	CDR20291_1058	nudF	NC_009089	fig|272563.8.peg.1279	CD1220	178	nudF	ADP-ribose pyrophosphatase (EC 3.6.1.13)	1	0.994
NC_013316	300	fig|645463.3.peg.125	CDR20291_0111	ptb	NC_009089	fig|272563.8.peg.128	CD0112	300	ptb	Phosphate butyryltransferase (EC 2.3.1.19)	1	0.997
NC_013316	201	fig|645463.3.peg.1126	CDR20291_1059		NC_009089	fig|272563.8.peg.1280	CD1221	201		Stage II sporulation protein M (SpoIIM)	0.995	0.995
NC_013316	304	fig|645463.3.peg.1127	CDR20291_1060	xerD1	NC_009089	fig|272563.8.peg.1281	CD1222	304	xerD1	Site-specific tyrosine recombinase XerD	1	0.997
NC_013316	390	fig|645463.3.peg.1128	CDR20291_1061	deoB	NC_009089	fig|272563.8.peg.1282	CD1223	390	deoB	Phosphopentomutase (EC 5.4.2.7)	0.997	0.997
NC_013316	270	fig|645463.3.peg.1129	CDR20291_1062	deoD	NC_009089	fig|272563.8.peg.1283	CD1224	270	deoD	Purine nucleoside phosphorylase (EC 2.4.2.1) @ N-Ribosylnicotinamide phosphorylase (EC 2.4.2.1)	0.996	0.996
NC_013316	441	fig|645463.3.peg.1130	CDR20291_1063	deoA	NC_009089	fig|272563.8.peg.1284	CD1225	441	deoA	Pyrimidine-nucleoside phosphorylase (EC 2.4.2.2)	0.995	0.998
NC_013316	359	fig|645463.3.peg.1131	CDR20291_1064		NC_009089	fig|272563.8.peg.1285	CD1226	359		Murein endolytic transglycosylase MltG	1	0.997
NC_013316	224	fig|645463.3.peg.1132	CDR20291_1065		NC_009089	fig|272563.8.peg.1286	CD1227	224		FIG011945: O-methyltransferase family protein	0.996	0.996
NC_013316	415	fig|645463.3.peg.1133	CDR20291_1066		NC_009089	fig|272563.8.peg.1287	CD1228	415		Uncharacterized protease YrrO	0.998	0.998
NC_013316	554	fig|645463.3.peg.1134	CDR20291_1067		NC_009089	fig|272563.8.peg.1288	CD1229	554		MrdA-like protein	1	0.998
NC_013316	94	fig|645463.3.peg.1135			NC_009089	fig|272563.8.peg.1289	CD1230	94	sigK	RNA polymerase sporulation specific sigma factor SigK	1	0.989
NC_013316	359	fig|645463.3.peg.126	CDR20291_0112	buk	NC_009089	fig|272563.8.peg.129	CD0113	359	buk	Butyrate kinase (EC 2.7.2.7)	1	0.997
NC_013316	505	fig|645463.3.peg.1136	CDR20291_1068		NC_009089	fig|272563.8.peg.1290	CD1231	505		Site-specific recombinase	0.992	0.998
NC_013316	273	fig|645463.3.peg.1137	CDR20291_1069		NC_009089	fig|272563.8.peg.1291	CD1232	273		putative lipoprotein	0.993	0.996
NC_013316	475	fig|645463.3.peg.1138	CDR20291_1070		NC_009089	fig|272563.8.peg.1292	CD1233	475		Cell surface protein	0.989	0.998
NC_013316	51	fig|645463.3.peg.1142			NC_009089	fig|272563.8.peg.1293		51		hypothetical protein	0.941	0.98
NC_013316	72	fig|645463.3.peg.1143	CDR20291_1073		NC_009089	fig|272563.8.peg.1294	CD1234	72		hypothetical protein	1	0.986
NC_013316	37	fig|645463.3.peg.1144			NC_009089	fig|272563.8.peg.1295		37		hypothetical protein	1	0.973
NC_013316	127	fig|645463.3.peg.1146	CDR20291_1074		NC_009089	fig|272563.8.peg.1296	CD1235	127		hypothetical protein	0.992	0.992
NC_013316	97	fig|645463.3.peg.1147	CDR20291_1075		NC_009089	fig|272563.8.peg.1297	CD1236	97		hypothetical protein	1	0.99
NC_013316	71	fig|645463.3.peg.1148			NC_009089	fig|272563.8.peg.1298		71		hypothetical protein	1	0.986
NC_013316	105	fig|645463.3.peg.1149	CDR20291_1077		NC_009089	fig|272563.8.peg.1299	CD1238	105		hypothetical protein	0.79	0.99
NC_013316	633	fig|645463.3.peg.5			NC_009089	fig|272563.8.peg.13	CD0005	633	gyrB	DNA gyrase subunit B (EC 5.99.1.3)	1	0.998
NC_013316	225	fig|645463.3.peg.127	CDR20291_0113		NC_009089	fig|272563.8.peg.130	CD0114	225		hypothetical protein TM1757	1	0.996
NC_013316	60	fig|645463.3.peg.1151			NC_009089	fig|272563.8.peg.1301	CD1239	129		hypothetical protein	0.949	0.45
NC_013316	41	fig|645463.3.peg.1152			NC_009089	fig|272563.8.peg.1301	CD1239	129		hypothetical protein	0.976	0.31
NC_013316	169	fig|645463.3.peg.1153	CDR20291_1079	vanZ	NC_009089	fig|272563.8.peg.1302	CD1240	169	vanZ	Uncharacterized membrane spanning protein, contains VanZ-like domain	1	0.994
NC_013316	64	fig|645463.3.peg.1154	CDR20291_1080		NC_009089	fig|272563.8.peg.1303	CD1240A	64		hypothetical protein	0.984	0.984
NC_013316	39	fig|645463.3.peg.1155			NC_009089	fig|272563.8.peg.1304		39		hypothetical protein	0.974	0.974
NC_013316	130	fig|645463.3.peg.1156			NC_009089	fig|272563.8.peg.1305		130		RNA polymerase sporulation specific sigma factor SigK	0.992	0.992
NC_013316	74	fig|645463.3.peg.1158	CDR20291_1081		NC_009089	fig|272563.8.peg.1306	CD1242	74		hypothetical protein	1	0.986
NC_013316	202	fig|645463.3.peg.1159	CDR20291_1082		NC_009089	fig|272563.8.peg.1307	CD1243	208		hypothetical protein	0.942	0.995
NC_013316	90	fig|645463.3.peg.1160	CDR20291_1083		NC_009089	fig|272563.8.peg.1308	CD1244	139		hypothetical protein	1	0.64
NC_013316	174	fig|645463.3.peg.1161	CDR20291_1084		NC_009089	fig|272563.8.peg.1309	CD1245	174		hypothetical protein	0.966	0.994
NC_013316	71	fig|645463.3.peg.128	CDR20291_0114		NC_009089	fig|272563.8.peg.131	CD0115	71		2-oxoglutarate/2-oxoacid ferredoxin oxidoreductase, delta subunit, ferredoxin-like 4Fe-4S binding protein (EC 1.2.7.-)	1	0.986
NC_013316	185	fig|645463.3.peg.1162	CDR20291_1085	efp	NC_009089	fig|272563.8.peg.1310	CD1246	185	efp	Translation elongation factor P	1	0.995
NC_013316	151	fig|645463.3.peg.1163	CDR20291_1086		NC_009089	fig|272563.8.peg.1311	CD1247	151		hypothetical protein	0.993	0.993
NC_013316	236	fig|645463.3.peg.1164	CDR20291_1087	rnc	NC_009089	fig|272563.8.peg.1312	CD1248	236	rnc	Ribonuclease III (EC 3.1.26.3)	1	0.996
NC_013316	356	fig|645463.3.peg.1165	CDR20291_1088		NC_009089	fig|272563.8.peg.1313	CD1249	356		Radical SAM domain protein	1	0.997
NC_013316	1184	fig|645463.3.peg.1166	CDR20291_1089	smc	NC_009089	fig|272563.8.peg.1314	CD1250	1184	smc	Chromosome partition protein smc	0.994	0.999
NC_013316	426	fig|645463.3.peg.1167	CDR20291_1090	ftsY	NC_009089	fig|272563.8.peg.1315	CD1251	426	ftsY	Signal recognition particle receptor FtsY	0.988	0.998
NC_013316	122	fig|645463.3.peg.1168	CDR20291_1091		NC_009089	fig|272563.8.peg.1316	CD1251A	122		Signal recognition particle associated protein	1	0.992
NC_013316	450	fig|645463.3.peg.1169	CDR20291_1092	ffh	NC_009089	fig|272563.8.peg.1317	CD1252	450	ffh	Signal recognition particle protein Ffh	0.996	0.998
NC_013316	90	fig|645463.3.peg.1170	CDR20291_1093	rpsP	NC_009089	fig|272563.8.peg.1318	CD1253	90	rpsP	SSU ribosomal protein S16p	1	0.989
NC_013316	75	fig|645463.3.peg.1171	CDR20291_1094		NC_009089	fig|272563.8.peg.1319	CD1254	75		KH domain RNA binding protein YlqC	1	0.987
NC_013316	359	fig|645463.3.peg.129	CDR20291_0115		NC_009089	fig|272563.8.peg.132	CD0116	359		2-oxoglutarate/2-oxoacid ferredoxin oxidoreductase, alpha subunit (EC 1.2.7.-)	1	0.997
NC_013316	171	fig|645463.3.peg.1172	CDR20291_1095	rimM	NC_009089	fig|272563.8.peg.1320	CD1255	171	rimM	16S rRNA processing protein RimM	1	0.994
NC_013316	231	fig|645463.3.peg.1173	CDR20291_1096	trmD	NC_009089	fig|272563.8.peg.1321	CD1256	231	trmD	tRNA (guanine(37)-N(1))-methyltransferase (EC 2.1.1.228)	0.978	0.996
NC_013316	116	fig|645463.3.peg.1174	CDR20291_1097	rplS	NC_009089	fig|272563.8.peg.1322	CD1257	116	rplS	LSU ribosomal protein L19p	1	0.991
NC_013316	298	fig|645463.3.peg.1175	CDR20291_1098		NC_009089	fig|272563.8.peg.1323	CD1258	298		LSU ribosomal maturation GTPase RbgA (B. subtilis YlqF)	0.99	0.997
NC_013316	430	fig|645463.3.peg.1176	CDR20291_1099		NC_009089	fig|272563.8.peg.1324	CD1259	430		Na(+)-dependent branched-chain amino acid transporter	0.988	0.998
NC_013316	430	fig|645463.3.peg.1177	CDR20291_1100		NC_009089	fig|272563.8.peg.1325	CD1260	430		Na(+)-dependent branched-chain amino acid transporter	0.995	0.998
NC_013316	729	fig|645463.3.peg.1178	CDR20291_1101		NC_009089	fig|272563.8.peg.1326	CD1261	729		Ribonucleotide reductase of class II (coenzyme B12-dependent) (EC 1.17.4.1)	0.997	0.999
NC_013316	255	fig|645463.3.peg.1179	CDR20291_1102	rnhB	NC_009089	fig|272563.8.peg.1327	CD1262	255	rnhB	Ribonuclease HII (EC 3.1.26.4)	1	0.996
NC_013316	338	fig|645463.3.peg.1180	CDR20291_1103		NC_009089	fig|272563.8.peg.1328	CD1263	338		Probable glycolate oxidase	0.997	0.997
NC_013316	82	fig|645463.3.peg.1181	CDR20291_1104		NC_009089	fig|272563.8.peg.1329	CD1264	82		hypothetical protein	0.963	0.988
NC_013316	250	fig|645463.3.peg.130	CDR20291_0116		NC_009089	fig|272563.8.peg.133	CD0117	250		2-oxoglutarate/2-oxoacid ferredoxin oxidoreductase, beta subunit (EC 1.2.7.-)	1	0.996
NC_013316	165	fig|645463.3.peg.1182	CDR20291_1105		NC_009089	fig|272563.8.peg.1330	CD1265	165		Putative regulatory protein	0.818	0.994
NC_013316	354	fig|645463.3.peg.1183	CDR20291_1106		NC_009089	fig|272563.8.peg.1331	CD1266	354		Domain of unknown function / Efflux ABC transporter, permease protein	0.819	0.997
NC_013316	365	fig|645463.3.peg.1184	CDR20291_1107		NC_009089	fig|272563.8.peg.1332	CD1267	365		Domain of unknown function / Efflux ABC transporter, permease protein	0.841	0.997
NC_013316	311	fig|645463.3.peg.1185	CDR20291_1108		NC_009089	fig|272563.8.peg.1333	CD1268	311		Efflux ABC transporter, ATP-binding protein	0.92	0.997
NC_013316	214	fig|645463.3.peg.1186	CDR20291_1109		NC_009089	fig|272563.8.peg.1334	CD1269	215		Two-component transcriptional response regulator, LuxR family	0.921	0.991
NC_013316	206	fig|645463.3.peg.3241	CDR20291_3052		NC_009089	fig|272563.8.peg.1334	CD1269	215		Two-component transcriptional response regulator, LuxR family	0.292	0.953
NC_013316	386	fig|645463.3.peg.1187	CDR20291_1110		NC_009089	fig|272563.8.peg.1335	CD1270	387		Histidine kinase-like ATPase	0.866	0.997
NC_013316	527	fig|645463.3.peg.3240	CDR20291_3051		NC_009089	fig|272563.8.peg.1335	CD1270	387		Histidine kinase-like ATPase	0.24	0.749
NC_013316	114	fig|645463.3.peg.1188	CDR20291_1111		NC_009089	fig|272563.8.peg.1336	CD1271	114		UPF0102 protein YraN	0.886	0.991
NC_013316	533	fig|645463.3.peg.1189	CDR20291_1112		NC_009089	fig|272563.8.peg.1337	CD1272	533		AAA+ ATPase superfamily protein YifB/ComM, associated with DNA recombination	0.989	0.998
NC_013316	366	fig|645463.3.peg.1190	CDR20291_1113		NC_009089	fig|272563.8.peg.1338	CD1273	366		Rossmann fold nucleotide-binding protein Smf possibly involved in DNA uptake	0.997	0.997
NC_013316	695	fig|645463.3.peg.1191	CDR20291_1114	topA	NC_009089	fig|272563.8.peg.1339	CD1274	695	topA	DNA topoisomerase I (EC 5.99.1.2)	1	0.999
NC_013316	185	fig|645463.3.peg.131	CDR20291_0117		NC_009089	fig|272563.8.peg.134	CD0118	185		2-oxoglutarate/2-oxoacid ferredoxin oxidoreductase, gamma subunit (EC 1.2.7.-)	1	0.995
NC_013316	261	fig|645463.3.peg.1192	CDR20291_1115	codY	NC_009089	fig|272563.8.peg.1340	CD1275	261	codY	GTP-sensing transcriptional pleiotropic repressor CodY	1	0.996
NC_013316	421	fig|645463.3.peg.1193	CDR20291_1116		NC_009089	fig|272563.8.peg.1341	CD1276	421		Replication-associated recombination protein RarA	0.995	0.998
NC_013316	256	fig|645463.3.peg.1194	CDR20291_1117		NC_009089	fig|272563.8.peg.1342	CD1277	256		Acetyltransferase	0.996	0.996
NC_013316	148	fig|645463.3.peg.1195	CDR20291_1118		NC_009089	fig|272563.8.peg.1343	CD1278	148		Iron-sulfur cluster regulator IscR	1	0.993
NC_013316	397	fig|645463.3.peg.1196	CDR20291_1119	iscS2	NC_009089	fig|272563.8.peg.1344	CD1279	397	iscS2	Cysteine desulfurase (EC 2.8.1.7)	0.992	0.997
NC_013316	146	fig|645463.3.peg.1197	CDR20291_1120		NC_009089	fig|272563.8.peg.1345	CD1280	146		Iron-sulfur cluster assembly scaffold protein IscU/NifU-like	1	0.993
NC_013316	359	fig|645463.3.peg.1198	CDR20291_1121	trmU	NC_009089	fig|272563.8.peg.1346	CD1281	359	trmU	tRNA-specific 2-thiouridylase MnmA (EC 2.8.1.13)	1	0.997
NC_013316	879	fig|645463.3.peg.1199	CDR20291_1122	alaS	NC_009089	fig|272563.8.peg.1347	CD1282	879	alaS	Alanyl-tRNA synthetase (EC 6.1.1.7)	1	0.999
NC_013316	85	fig|645463.3.peg.1200	CDR20291_1123		NC_009089	fig|272563.8.peg.1348	CD1283	85		UPF0297 protein YrzL	1	0.988
NC_013316	723	fig|645463.3.peg.1201	CDR20291_1124		NC_009089	fig|272563.8.peg.1349	CD1284	723		Phosphoglyceromutase	0.993	0.999
NC_013316	448	fig|645463.3.peg.132	CDR20291_0118		NC_009089	fig|272563.8.peg.135	CD0119	448		Phosphoglucosamine mutase (EC 5.4.2.10)	0.998	0.998
NC_013316	141	fig|645463.3.peg.1202	CDR20291_1125		NC_009089	fig|272563.8.peg.1350	CD1285	141		Putative pre-16S rRNA nuclease YqgF	1	0.993
NC_013316	95	fig|645463.3.peg.1203	CDR20291_1126		NC_009089	fig|272563.8.peg.1351	CD1286	95		FIG00513284: hypothetical protein	1	0.989
NC_013316	152	fig|645463.3.peg.1204	CDR20291_1127	fur	NC_009089	fig|272563.8.peg.1352	CD1287	152	fur	Ferric uptake regulation protein FUR	1	0.993
NC_013316	198	fig|645463.3.peg.1205	CDR20291_1128		NC_009089	fig|272563.8.peg.1353	CD1288	245		Predicted membrane-associated metal-binding protein	1	0.804
NC_013316	556	fig|645463.3.peg.1207	CDR20291_1129		NC_009089	fig|272563.8.peg.1354	CD1289	556		Ribonuclease J (endonuclease and 5' exonuclease)	1	0.998
NC_013316	66	fig|645463.3.peg.1208	CDR20291_1130		NC_009089	fig|272563.8.peg.1355	CD1290	66		hypothetical protein	1	0.985
NC_013316	387	fig|645463.3.peg.1209	CDR20291_1131	dacF	NC_009089	fig|272563.8.peg.1356	CD1291	387	dacF	D-alanyl-D-alanine carboxypeptidase (EC 3.4.16.4)	1	0.997
NC_013316	140	fig|645463.3.peg.1210	CDR20291_1132		NC_009089	fig|272563.8.peg.1357	CD1292	140		hypothetical protein	1	0.993
NC_013316	278	fig|645463.3.peg.1211	CDR20291_1133		NC_009089	fig|272563.8.peg.1358	CD1293	278		Uncharacterized transcriptional regulator YbfI, AraC family	1	0.996
NC_013316	198	fig|645463.3.peg.1212	CDR20291_1134		NC_009089	fig|272563.8.peg.1359	CD1294	198		Membrane metalloprotease	0.96	0.995
NC_013316	610	fig|645463.3.peg.133	CDR20291_0119	glmS	NC_009089	fig|272563.8.peg.136	CD0120	610	glmS	Glutamine--fructose-6-phosphate aminotransferase [isomerizing] (EC 2.6.1.16)	0.998	0.998
NC_013316	239	fig|645463.3.peg.1213	CDR20291_1135	scpA	NC_009089	fig|272563.8.peg.1360	CD1295	239	scpA	Segregation and condensation protein A	0.996	0.996
NC_013316	179	fig|645463.3.peg.1214	CDR20291_1136	scpB	NC_009089	fig|272563.8.peg.1361	CD1296	179	scpB	Segregation and condensation protein B	1	0.994
NC_013316	209	fig|645463.3.peg.1215	CDR20291_1137		NC_009089	fig|272563.8.peg.1362	CD1297	209		hypothetical protein	0.99	0.995
NC_013316	142	fig|645463.3.peg.1216	CDR20291_1138		NC_009089	fig|272563.8.peg.1363	CD1298	142		Spore protein GerW (YtfJ), not involved in spore germination	1	0.993
NC_013316	146	fig|645463.3.peg.1217	CDR20291_1139		NC_009089	fig|272563.8.peg.1364	CD1299	146		hypothetical protein	1	0.993
NC_013316	483	fig|645463.3.peg.1218	CDR20291_1140	pepA	NC_009089	fig|272563.8.peg.1365	CD1300	483	pepA	Cytosol aminopeptidase PepA (EC 3.4.11.1)	0.994	0.998
NC_013316	222	fig|645463.3.peg.1219	CDR20291_1141		NC_009089	fig|272563.8.peg.1366	CD1301	222		hypothetical protein	0.991	0.995
NC_013316	46	fig|645463.3.peg.1220	CDR20291_1142		NC_009089	fig|272563.8.peg.1367	CD1301A	46		FIG00516843: hypothetical protein	1	0.978
NC_013316	106	fig|645463.3.peg.1221	CDR20291_1143		NC_009089	fig|272563.8.peg.1368	CD1302	106		hypothetical protein	1	0.991
NC_013316	245	fig|645463.3.peg.1222	CDR20291_1144		NC_009089	fig|272563.8.peg.1369	CD1303	245		NAD-dependent protein deacetylase of SIR2 family	1	0.996
NC_013316	431	fig|645463.3.peg.134	CDR20291_0120		NC_009089	fig|272563.8.peg.137	CD0121	431		Thiosulfate sulfurtransferase, rhodanese (EC 2.8.1.1)	0.984	0.998
NC_013316	607	fig|645463.3.peg.1223	CDR20291_1145	acd	NC_009089	fig|272563.8.peg.1370	CD1304	607	acd	N-acetylmuramoyl-L-alanine amidase (EC 3.5.1.28)	0.993	0.998
NC_013316	1432	fig|645463.3.peg.1224	CDR20291_1146	dnaF	NC_009089	fig|272563.8.peg.1371	CD1305	1432	dnaF	DNA polymerase III polC-type (EC 2.7.7.7)	0.999	0.999
NC_013316	153	fig|645463.3.peg.1225	CDR20291_1147		NC_009089	fig|272563.8.peg.1372	CD1306	153		Bacterial ribosome SSU maturation protein RimP	1	0.993
NC_013316	384	fig|645463.3.peg.1226	CDR20291_1148	nusA	NC_009089	fig|272563.8.peg.1373	CD1307	384	nusA	Transcription termination protein NusA	0.995	0.997
NC_013316	91	fig|645463.3.peg.1227	CDR20291_1149		NC_009089	fig|272563.8.peg.1374	CD1307A	91		COG2740: Predicted nucleic-acid-binding protein implicated in transcription termination	1	0.989
NC_013316	103	fig|645463.3.peg.1228	CDR20291_1150		NC_009089	fig|272563.8.peg.1375	CD1308	103		Ribosomal protein L7Ae family protein YlxQ	1	0.99
NC_013316	646	fig|645463.3.peg.1229	CDR20291_1151	infB	NC_009089	fig|272563.8.peg.1376	CD1309	646	infB	Translation initiation factor 2	1	0.998
NC_013316	126	fig|645463.3.peg.1230	CDR20291_1152	rbfA	NC_009089	fig|272563.8.peg.1377	CD1310	126	rbfA	Ribosome-binding factor A	0.992	0.992
NC_013316	323	fig|645463.3.peg.1231	CDR20291_1153		NC_009089	fig|272563.8.peg.1378		222		3'-to-5' oligoribonuclease A, Bacillus type	0.986	0.995
NC_013316	245	fig|645463.3.peg.135	CDR20291_0121		NC_009089	fig|272563.8.peg.138	CD0122	245		FIG013354: hypothetical protein	1	0.996
NC_013316	301	fig|645463.3.peg.1232	CDR20291_1154	truB	NC_009089	fig|272563.8.peg.1381	CD1314	301	truB	tRNA pseudouridine(55) synthase (EC 5.4.99.25)	0.997	0.997
NC_013316	309	fig|645463.3.peg.1233	CDR20291_1155	ribC	NC_009089	fig|272563.8.peg.1382	CD1315	309	ribC	FMN adenylyltransferase (EC 2.7.7.2) / Riboflavin kinase (EC 2.7.1.26)	0.997	0.997
NC_013316	85	fig|645463.3.peg.1234	CDR20291_1157	rpsO	NC_009089	fig|272563.8.peg.1383	CD1316	85	rpsO	SSU ribosomal protein S15p (S13e)	1	0.988
NC_013316	281	fig|645463.3.peg.1235	CDR20291_1158		NC_009089	fig|272563.8.peg.1384	CD1317	281		DegV family protein	1	0.996
NC_013316	703	fig|645463.3.peg.1236	CDR20291_1159	comR	NC_009089	fig|272563.8.peg.1385	CD1318	703	comR	Polyribonucleotide nucleotidyltransferase (EC 2.7.7.8)	1	0.999
NC_013316	218	fig|645463.3.peg.1237	CDR20291_1160		NC_009089	fig|272563.8.peg.1386	CD1319	218		FIG007013: polysaccharide deacetylase, putative	1	0.995
NC_013316	415	fig|645463.3.peg.1238	CDR20291_1161		NC_009089	fig|272563.8.peg.1387	CD1320	415		FIG007959: peptidase, M16 family	0.998	0.998
NC_013316	81	fig|645463.3.peg.1239	CDR20291_1162		NC_009089	fig|272563.8.peg.1388	CD1321	81		Uncharacterized protein YmxH	1	0.988
NC_013316	407	fig|645463.3.peg.1240	CDR20291_1163	dapG	NC_009089	fig|272563.8.peg.1389	CD1322	407	dapG	Aspartokinase (EC 2.7.2.4)	0.998	0.998
NC_013316	417	fig|645463.3.peg.136	CDR20291_0122	murA	NC_009089	fig|272563.8.peg.139	CD0123	417	murA	UDP-N-acetylglucosamine 1-carboxyvinyltransferase (EC 2.5.1.7)	1	0.998
NC_013316	244	fig|645463.3.peg.1241	CDR20291_1164	tepA	NC_009089	fig|272563.8.peg.1390	CD1323	244	tepA	Translocation-enhancing protein TepA	1	0.996
NC_013316	803	fig|645463.3.peg.1242	CDR20291_1165	ftsK	NC_009089	fig|272563.8.peg.1391	CD1324	803	ftsK	DNA translocase FtsK	0.998	0.999
NC_013316	352	fig|645463.3.peg.1243	CDR20291_1166		NC_009089	fig|272563.8.peg.1392	CD1325	352		Selenophosphate-dependent tRNA 2-selenouridine synthase	0.994	0.997
NC_013316	444	fig|645463.3.peg.1244	CDR20291_1167		NC_009089	fig|272563.8.peg.1393	CD1326	444		Ribosomal protein S12p Asp88 (E. coli) methylthiotransferase (EC 2.8.4.4)	0.995	0.998
NC_013316	180	fig|645463.3.peg.1245	CDR20291_1168	pgsA	NC_009089	fig|272563.8.peg.1394	CD1327	180	pgsA	CDP-diacylglycerol--glycerol-3-phosphate 3-phosphatidyltransferase (EC 2.7.8.5)	1	0.994
NC_013316	348	fig|645463.3.peg.1246	CDR20291_1169	recA	NC_009089	fig|272563.8.peg.1395	CD1328	348	recA	RecA protein	1	0.997
NC_013316	520	fig|645463.3.peg.1247	CDR20291_1170		NC_009089	fig|272563.8.peg.1396	CD1329	520		Ribonuclease Y	1	0.998
NC_013316	560	fig|645463.3.peg.1248	CDR20291_1171		NC_009089	fig|272563.8.peg.1397	CD1330	560		hypothetical protein	0.998	0.998
NC_013316	176	fig|645463.3.peg.1249	CDR20291_1172	sip3	NC_009089	fig|272563.8.peg.1398	CD1331	176	sip3	Signal peptidase I (EC 3.4.21.89)	0.983	0.994
NC_013316	274	fig|645463.3.peg.1250	CDR20291_1173	bacA1	NC_009089	fig|272563.8.peg.1399	CD1332	274	bacA1	Undecaprenyl-diphosphatase (EC 3.6.1.27)	0.985	0.996
NC_013316	808	fig|645463.3.peg.6			NC_009089	fig|272563.8.peg.14	CD0006	808	gyrA	DNA gyrase subunit A (EC 5.99.1.3)	0.996	0.999
NC_013316	354	fig|645463.3.peg.137	CDR20291_0123	spoIIC	NC_009089	fig|272563.8.peg.140	CD0124	354	spoIIC	Stage II sporulation protein D (SpoIID)	0.994	0.997
NC_013316	302	fig|645463.3.peg.1251	CDR20291_1174	xerD2	NC_009089	fig|272563.8.peg.1400	CD1333	302	xerD2	Site-specific tyrosine recombinase	1	0.997
NC_013316	481	fig|645463.3.peg.1252	CDR20291_1175		NC_009089	fig|272563.8.peg.1401	CD1334	481		Adenylosuccinate lyase (EC 4.3.2.2) @ SAICAR lyase (EC 4.3.2.2)	0.998	0.998
NC_013316	150	fig|645463.3.peg.1253	CDR20291_1176		NC_009089	fig|272563.8.peg.1402	CD1335	150		Transcriptional regulator, MarR family	1	0.993
NC_013316	525	fig|645463.3.peg.1254	CDR20291_1177	malX	NC_009089	fig|272563.8.peg.1403	CD1336	525	malX	PTS system, maltose and glucose-specific IIC component / PTS system, maltose and glucose-specific IIB component (EC 2.7.1.208)	0.989	0.998
NC_013316	250	fig|645463.3.peg.1255	CDR20291_1178		NC_009089	fig|272563.8.peg.1404	CD1337	250		Sialic acid utilization regulator, RpiR family	1	0.996
NC_013316	448	fig|645463.3.peg.1256	CDR20291_1179	glvG	NC_009089	fig|272563.8.peg.1405	CD1338	448	glvG	Maltose-6'-phosphate glucosidase (EC 3.2.1.122)	1	0.998
NC_013316	398	fig|645463.3.peg.1257	CDR20291_1180		NC_009089	fig|272563.8.peg.1406	CD1339	398		Alanine transaminase (EC 2.6.1.2)	1	0.997
NC_013316	316	fig|645463.3.peg.1258	CDR20291_1181		NC_009089	fig|272563.8.peg.1407	CD1340	316		Galactose-1-phosphate uridylyltransferase (EC 2.7.7.10)	0.997	0.997
NC_013316	250	fig|645463.3.peg.1259	CDR20291_1182	exoA	NC_009089	fig|272563.8.peg.1408	CD1341	250	exoA	Exodeoxyribonuclease III (EC 3.1.11.2)	1	0.996
NC_013316	258	fig|645463.3.peg.1260	CDR20291_1183		NC_009089	fig|272563.8.peg.1409	CD1342	258		Probable DNA polymerase III epsilon chain	0.988	0.996
NC_013316	222	fig|645463.3.peg.138	CDR20291_0124		NC_009089	fig|272563.8.peg.141	CD0125	222		Stage IV sporulation protein FA (SpoIVFA)	0.995	0.995
NC_013316	73	fig|645463.3.peg.1261	CDR20291_1184		NC_009089	fig|272563.8.peg.1410		73		hypothetical protein	1	0.986
NC_013316	632	fig|645463.3.peg.1262	CDR20291_1185	glnA	NC_009089	fig|272563.8.peg.1411	CD1343	632	glnA	Glutamine synthetase, clostridia type (EC 6.3.1.2)	1	0.998
NC_013316	376	fig|645463.3.peg.1263	CDR20291_1186		NC_009089	fig|272563.8.peg.1412	CD1344	376		hypothetical protein	0.997	0.997
NC_013316	110	fig|645463.3.peg.1264	CDR20291_1187		NC_009089	fig|272563.8.peg.1413	CD1345	110		Transcriptional regulator, PadR family	1	0.991
NC_013316	350	fig|645463.3.peg.1265	CDR20291_1188		NC_009089	fig|272563.8.peg.1414	CD1346	358		hypothetical protein	0.972	0.997
NC_013316	356	fig|645463.3.peg.1266	CDR20291_1189		NC_009089	fig|272563.8.peg.1415	CD1347	356		hypothetical protein	0.98	0.997
NC_013316	178	fig|645463.3.peg.1267	CDR20291_1190		NC_009089	fig|272563.8.peg.1416	CD1348	178		hypothetical protein	1	0.994
NC_013316	235	fig|645463.3.peg.1268	CDR20291_1191		NC_009089	fig|272563.8.peg.1417	CD1349	235		Lantibiotic transport ATP-binding protein srtF	0.987	0.996
NC_013316	238	fig|645463.3.peg.1269	CDR20291_1192		NC_009089	fig|272563.8.peg.1418	CD1350	238		putative lantibiotic ABC transporter, permease protein	0.958	0.996
NC_013316	252	fig|645463.3.peg.1270	CDR20291_1193		NC_009089	fig|272563.8.peg.1419	CD1351	252		Lantibiotic ABC transporter permease	0.984	0.996
NC_013316	76	fig|645463.3.peg.139	CDR20291_0125	spoIIID	NC_009089	fig|272563.8.peg.142	CD0126	76	spoIIID	Stage III sporulation protein D	1	0.987
NC_013316	465	fig|645463.3.peg.1271	CDR20291_1194		NC_009089	fig|272563.8.peg.1420	CD1352	462		Two-component system sensor histidine kinase	0.952	0.998
NC_013316	273	fig|645463.3.peg.1272	CDR20291_1195		NC_009089	fig|272563.8.peg.1421	CD1353	273		Pyridoxal kinase (EC 2.7.1.35)	1	0.996
NC_013316	384	fig|645463.3.peg.1273	CDR20291_1196		NC_009089	fig|272563.8.peg.1422	CD1354	389		probable secreted protein homolog of yjcM/yhbB B. subtilis	0.995	0.985
NC_013316	66	fig|645463.3.peg.1274	CDR20291_1197	cspB	NC_009089	fig|272563.8.peg.1423	CD1355	66	cspB	Cold shock protein of CSP family	1	0.985
NC_013316	142	fig|645463.3.peg.1275	CDR20291_1198		NC_009089	fig|272563.8.peg.1424	CD1356	142		CBS domain protein	1	0.993
NC_013316	251	fig|645463.3.peg.1276	CDR20291_1199		NC_009089	fig|272563.8.peg.1425	CD1357	251		Peptidyl-prolyl cis-trans isomerase PpiC (EC 5.2.1.8)	1	0.996
NC_013316	168	fig|645463.3.peg.1277	CDR20291_1201		NC_009089	fig|272563.8.peg.1426	CD1359	168		Phage protein	0.994	0.994
NC_013316	168	fig|645463.3.peg.1498	CDR20291_1418		NC_009089	fig|272563.8.peg.1426	CD1359	168		Phage protein	0.665	0.988
NC_013316	106	fig|645463.3.peg.1278	CDR20291_1202		NC_009089	fig|272563.8.peg.1427	CD1360	106		Helix-turn-helix motif	1	0.991
NC_013316	113	fig|645463.3.peg.1500			NC_009089	fig|272563.8.peg.1427	CD1360	106		Helix-turn-helix motif	0.573	0.972
NC_013316	65	fig|645463.3.peg.1279	CDR20291_1203		NC_009089	fig|272563.8.peg.1428	CD1360A	65		Transcriptional regulator, Xre family	1	0.969
NC_013316	146	fig|645463.3.peg.1280	CDR20291_1204		NC_009089	fig|272563.8.peg.1429	CD1361	146		hypothetical protein	0.993	0.993
NC_013316	339	fig|645463.3.peg.140	CDR20291_0126	mreB1	NC_009089	fig|272563.8.peg.143	CD0127	339	mreB1	MreB-like protein (Mbl protein)	1	0.997
NC_013316	72	fig|645463.3.peg.1281	CDR20291_1205		NC_009089	fig|272563.8.peg.1430	CD1362	72		hypothetical protein	0.972	0.986
NC_013316	354	fig|645463.3.peg.1282	CDR20291_1206		NC_009089	fig|272563.8.peg.1431	CD1363	354		Phage-like element PBSX protein xkdK	0.994	0.997
NC_013316	142	fig|645463.3.peg.1283	CDR20291_1207		NC_009089	fig|272563.8.peg.1432	CD1364	142		Phage tail fibers	1	0.993
NC_013316	148	fig|645463.3.peg.1284	CDR20291_1208		NC_009089	fig|272563.8.peg.1433	CD1365	148		hypothetical protein	0.986	0.993
NC_013316	38	fig|645463.3.peg.1285	CDR20291_1209		NC_009089	fig|272563.8.peg.1434	CD1365A	55		hypothetical protein	1	0.673
NC_013316	817	fig|645463.3.peg.1286	CDR20291_1210		NC_009089	fig|272563.8.peg.1435	CD1366	817		Tail tape meausure protein	0.985	0.999
NC_013316	140	fig|645463.3.peg.1287	CDR20291_1211		NC_009089	fig|272563.8.peg.1436	CD1367	140		Phage-like element PBSX protein xkdP	0.993	0.993
NC_013316	509	fig|645463.3.peg.1288	CDR20291_1212		NC_009089	fig|272563.8.peg.1437	CD1368	489		putative phage cell wall hydrolase	1	0.998
NC_013316	108	fig|645463.3.peg.1289	CDR20291_1213		NC_009089	fig|272563.8.peg.1438	CD1369	108		hypothetical protein	1	0.991
NC_013316	142	fig|645463.3.peg.1290	CDR20291_1214		NC_009089	fig|272563.8.peg.1439	CD1370	142		Phage-like element PBSX protein xkdS	0.993	0.993
NC_013316	142	fig|645463.3.peg.141	CDR20291_0127	fabZ	NC_009089	fig|272563.8.peg.144	CD0128	142	fabZ	3-hydroxyacyl-[acyl-carrier-protein] dehydratase, FabZ form (EC 4.2.1.59)	0.993	0.993
NC_013316	350	fig|645463.3.peg.1291	CDR20291_1215		NC_009089	fig|272563.8.peg.1440	CD1371	350		Phage baseplate	0.994	0.997
NC_013316	232	fig|645463.3.peg.1292	CDR20291_1216		NC_009089	fig|272563.8.peg.1441	CD1372	232		Phage-like element pbsx protein xkdT	0.996	0.996
NC_013316	328	fig|645463.3.peg.1293	CDR20291_1217		NC_009089	fig|272563.8.peg.1442	CD1373	328		putative phage tail fiber protein	0.997	0.997
NC_013316	1725	fig|645463.3.peg.1294	CDR20291_1218		NC_009089	fig|272563.8.peg.1443	CD1374	1743		hypothetical protein	0.882	0.999
NC_013316	117	fig|645463.3.peg.1295	CDR20291_1219		NC_009089	fig|272563.8.peg.1444	CD1375	117		Phage protein	0.974	0.991
NC_013316	86	fig|645463.3.peg.1296	CDR20291_1220		NC_009089	fig|272563.8.peg.1445	CD1376	86		hypothetical protein	1	0.988
NC_013316	151	fig|645463.3.peg.1297	CDR20291_1221		NC_009089	fig|272563.8.peg.1446	CD1377	151		hypothetical protein	1	0.993
NC_013316	139	fig|645463.3.peg.1298	CDR20291_1222		NC_009089	fig|272563.8.peg.1447	CD1378	139		putative phage regulatory protein	1	0.993
NC_013316	69	fig|645463.3.peg.1299	CDR20291_1223		NC_009089	fig|272563.8.peg.1448	CD1378A	69		hypothetical protein	1	0.986
NC_013316	69	fig|645463.3.peg.1300	CDR20291_1224		NC_009089	fig|272563.8.peg.1449	CD1378B	69		hypothetical protein	1	0.986
NC_013316	169	fig|645463.3.peg.142	CDR20291_0128		NC_009089	fig|272563.8.peg.145	CD0129	169		Spore protease GPR related protein	1	0.994
NC_013316	132	fig|645463.3.peg.1301	CDR20291_1225		NC_009089	fig|272563.8.peg.1450	CD1379	132		putative phage regulatory protein	0.992	0.992
NC_013316	802	fig|645463.3.peg.1302	CDR20291_1226		NC_009089	fig|272563.8.peg.1451	CD1380	802		hypothetical protein	0.999	0.999
NC_013316	180	fig|645463.3.peg.1303	CDR20291_1227		NC_009089	fig|272563.8.peg.1452	CD1381	180		Transcriptional regulator, AcrR family	0.994	0.994
NC_013316	504	fig|645463.3.peg.1304	CDR20291_1228	glpK2	NC_009089	fig|272563.8.peg.1453	CD1382	504	glpK2	Glycerol kinase (EC 2.7.1.30)	0.998	0.998
NC_013316	209	fig|645463.3.peg.1305	CDR20291_1229		NC_009089	fig|272563.8.peg.1454	CD1383	209		Transcriptional regulator, GntR family	1	0.995
NC_013316	263	fig|645463.3.peg.1306	CDR20291_1230		NC_009089	fig|272563.8.peg.1455	CD1384	263		Lactam utilization protein LamB	0.996	0.996
NC_013316	406	fig|645463.3.peg.1307	CDR20291_1231		NC_009089	fig|272563.8.peg.1456	CD1385	406		Uncharacterized metal ion transporter YcsG, Mn(2+)/Fe(2+) NRAMP family	0.998	0.998
NC_013316	231	fig|645463.3.peg.1308	CDR20291_1232		NC_009089	fig|272563.8.peg.1457	CD1386	231		Allophanate hydrolase 2 subunit 1 (EC 3.5.1.54)	1	0.996
NC_013316	328	fig|645463.3.peg.1309	CDR20291_1233		NC_009089	fig|272563.8.peg.1458	CD1387	328		Allophanate hydrolase 2 subunit 2 (EC 3.5.1.54)	0.994	0.997
NC_013316	188	fig|645463.3.peg.1310	CDR20291_1234		NC_009089	fig|272563.8.peg.1459		166		Transcriptional regulator, MerR family	0.988	0.994
NC_013316	397	fig|645463.3.peg.143	CDR20291_0129	metE	NC_009089	fig|272563.8.peg.146	CD0130	397	metE	S-adenosylmethionine synthetase (EC 2.5.1.6)	1	0.997
NC_013316	355	fig|645463.3.peg.1311	CDR20291_1235		NC_009089	fig|272563.8.peg.1460	CD1389	355		L-alanine-DL-glutamate epimerase (EC 5.1.1.n1)	0.989	0.997
NC_013316	386	fig|645463.3.peg.1312	CDR20291_1236		NC_009089	fig|272563.8.peg.1461	CD1390	386		DUF819 domain-containing protein	0.997	0.997
NC_013316	698	fig|645463.3.peg.1313	CDR20291_1237		NC_009089	fig|272563.8.peg.1462	CD1391	698		hypothetical protein	0.994	0.999
NC_013316	114	fig|645463.3.peg.1314	CDR20291_1238		NC_009089	fig|272563.8.peg.1463	CD1392	114		RidA/YER057c/UK114 superfamily, group 2, YoaB-like protein	1	0.991
NC_013316	296	fig|645463.3.peg.1315	CDR20291_1239		NC_009089	fig|272563.8.peg.1464	CD1393	283		Permease of the drug/metabolite transporter (DMT) superfamily	0.996	0.996
NC_013316	428	fig|645463.3.peg.1316	CDR20291_1240		NC_009089	fig|272563.8.peg.1465	CD1394	428		Putative oxidoreductase	0.991	0.998
NC_013316	147	fig|645463.3.peg.1317	CDR20291_1241		NC_009089	fig|272563.8.peg.1466	CD1395	147		hypothetical protein	1	0.993
NC_013316	264	fig|645463.3.peg.1318	CDR20291_1242		NC_009089	fig|272563.8.peg.1467	CD1396	264		D-aminopeptidase dipeptide-binding protein DppA (EC 3.4.11.-)	1	0.996
NC_013316	158	fig|645463.3.peg.1319	CDR20291_1243		NC_009089	fig|272563.8.peg.1468	CD1397	158		tRNA (adenine(37)-N6)-methyltransferase	0.994	0.994
NC_013316	389	fig|645463.3.peg.1320	CDR20291_1244		NC_009089	fig|272563.8.peg.1469	CD1398	389		N-acetyl-L,L-diaminopimelate deacetylase homolog	0.987	0.997
NC_013316	365	fig|645463.3.peg.144	CDR20291_0130		NC_009089	fig|272563.8.peg.147	CD0131	365		hypothetical protein	0.997	0.997
NC_013316	287	fig|645463.3.peg.1321	CDR20291_1245		NC_009089	fig|272563.8.peg.1470	CD1399	287		Muramoyltetrapeptide carboxypeptidase (EC 3.4.17.13)	0.997	0.997
NC_013316	197	fig|645463.3.peg.1322	CDR20291_1246		NC_009089	fig|272563.8.peg.1471	CD1400	197		hypothetical protein	1	0.995
NC_013316	211	fig|645463.3.peg.1323	CDR20291_1247		NC_009089	fig|272563.8.peg.1472	CD1401	211		Nicotinamidase (EC 3.5.1.19)	0.991	0.995
NC_013316	243	fig|645463.3.peg.1324	CDR20291_1248	glpQ	NC_009089	fig|272563.8.peg.1473	CD1402	243	glpQ	Glycerophosphoryl diester phosphodiesterase (EC 3.1.4.46)	0.992	0.996
NC_013316	729	fig|645463.3.peg.1325	CDR20291_1249		NC_009089	fig|272563.8.peg.1474	CD1403	729		hypothetical protein	0.99	0.999
NC_013316	642	fig|645463.3.peg.1326	CDR20291_1250		NC_009089	fig|272563.8.peg.1475	CD1404	642		oligopeptide transporter, OPT family	0.997	0.998
NC_013316	115	fig|645463.3.peg.1327	CDR20291_1251		NC_009089	fig|272563.8.peg.1476	CD1404A	115		hypothetical protein	1	0.991
NC_013316	639	fig|645463.3.peg.1328	CDR20291_1252		NC_009089	fig|272563.8.peg.1477	CD1405	639		Bis-ABC ATPase Uup	0.994	0.998
NC_013316	260	fig|645463.3.peg.1329	CDR20291_1253		NC_009089	fig|272563.8.peg.1478	CD1406	260		hypothetical protein	0.992	0.996
NC_013316	482	fig|645463.3.peg.1330	CDR20291_1254		NC_009089	fig|272563.8.peg.1479	CD1407	482		Transcriptional regulator, GntR family domain / Aspartate aminotransferase (EC 2.6.1.1)	0.998	0.998
NC_013316	739	fig|645463.3.peg.145	CDR20291_0131		NC_009089	fig|272563.8.peg.148	CD0132	739		RecD-like DNA helicase YrrC	1	0.999
NC_013316	299	fig|645463.3.peg.1331	CDR20291_1255	ddl	NC_009089	fig|272563.8.peg.1480	CD1408	299	ddl	D-alanine--D-alanine ligase (EC 6.3.2.4)	1	0.997
NC_013316	418	fig|645463.3.peg.1332	CDR20291_1256		NC_009089	fig|272563.8.peg.1481	CD1409	418		ADP-ribose pyrophosphatase of COG1058 family (EC 3.6.1.13) / Nicotinamide-nucleotide amidase (EC 3.5.1.42)	1	0.998
NC_013316	259	fig|645463.3.peg.1333	CDR20291_1257		NC_009089	fig|272563.8.peg.1482	CD1410	259		hypothetical protein	1	0.996
NC_013316	194	fig|645463.3.peg.1334	CDR20291_1258		NC_009089	fig|272563.8.peg.1483	CD1411	194		hypothetical protein	1	0.995
NC_013316	476	fig|645463.3.peg.1335	CDR20291_1259		NC_009089	fig|272563.8.peg.1484	CD1412	476		hypothetical protein	0.996	0.998
NC_013316	314	fig|645463.3.peg.1336	CDR20291_1260		NC_009089	fig|272563.8.peg.1485	CD1413	314		Permease of the drug/metabolite transporter (DMT) superfamily	0.994	0.997
NC_013316	311	fig|645463.3.peg.1337	CDR20291_1261		NC_009089	fig|272563.8.peg.1486	CD1414	328		[4Fe-4S]-AdoMet protein YtqA	0.987	0.945
NC_013316	182	fig|645463.3.peg.1338	CDR20291_1262		NC_009089	fig|272563.8.peg.1487	CD1415	182		hypothetical protein	0.995	0.995
NC_013316	142	fig|645463.3.peg.1339	CDR20291_1263		NC_009089	fig|272563.8.peg.1488	CD1416	142		hypothetical protein	0.993	0.993
NC_013316	216	fig|645463.3.peg.1340	CDR20291_1264		NC_009089	fig|272563.8.peg.1489	CD1417	216		COG2102: Predicted ATPases of PP-loop superfamily	1	0.995
NC_013316	260	fig|645463.3.peg.146	CDR20291_0132		NC_009089	fig|272563.8.peg.149	CD0133	260		Competence protein F homolog, phosphoribosyltransferase domain; protein YhgH required for utilization of DNA as sole source of carbon and energy	0.996	0.996
NC_013316	451	fig|645463.3.peg.1341	CDR20291_1265		NC_009089	fig|272563.8.peg.1490	CD1418	451		Multi antimicrobial extrusion protein (Na(+)/drug antiporter), MATE family of MDR efflux pumps	0.998	0.998
NC_013316	577	fig|645463.3.peg.1344	CDR20291_1266		NC_009089	fig|272563.8.peg.1491	CD1419	577		hypothetical protein	0.997	0.998
NC_013316	281	fig|645463.3.peg.1345	CDR20291_1267		NC_009089	fig|272563.8.peg.1492	CD1420	281		diguanylate cyclase (GGDEF domain)	1	0.996
NC_013316	744	fig|645463.3.peg.1346	CDR20291_1268		NC_009089	fig|272563.8.peg.1493	CD1421	744		Sensory box/GGDEF family protein	0.996	0.999
NC_013316	269	fig|645463.3.peg.1347	CDR20291_1269		NC_009089	fig|272563.8.peg.1494	CD1422	269		Transcriptional regulator, MerR family	1	0.996
NC_013316	79	fig|645463.3.peg.1348	CDR20291_1270		NC_009089	fig|272563.8.peg.1495	CD1423	79		hypothetical protein	0.975	0.987
NC_013316	58	fig|645463.3.peg.1349	CDR20291_1271		NC_009089	fig|272563.8.peg.1496	CD1424	58		hypothetical protein	1	0.983
NC_013316	224	fig|645463.3.peg.1350	CDR20291_1272		NC_009089	fig|272563.8.peg.1497	CD1425	224		Mg(2+)-transport-ATPase-associated protein MgtC	1	0.996
NC_013316	184	fig|645463.3.peg.1351	CDR20291_1273		NC_009089	fig|272563.8.peg.1498		107		Isochorismatase (EC 3.3.2.1)	1	0.953
NC_013316	121	fig|645463.3.peg.1352	CDR20291_1274		NC_009089	fig|272563.8.peg.1499	CD1428	121		Transcriptional regulator, HxlR family	1	0.992
NC_013316	98	fig|645463.3.peg.7			NC_009089	fig|272563.8.peg.15	CD0007	98		hypothetical protein	1	0.99
NC_013316	634	fig|645463.3.peg.147	CDR20291_0133		NC_009089	fig|272563.8.peg.150	CD0134	634		Transcriptional antiterminator of lichenan operon, BglG family	0.997	0.998
NC_013316	44	fig|645463.3.peg.1353	CDR20291_1275		NC_009089	fig|272563.8.peg.1500	CD1428A	44		hypothetical protein	1	0.977
NC_013316	261	fig|645463.3.peg.1354	CDR20291_1276		NC_009089	fig|272563.8.peg.1501	CD1429	261		Acetyltransferase, GNAT family	0.992	0.996
NC_013316	274	fig|645463.3.peg.1357	CDR20291_1279		NC_009089	fig|272563.8.peg.1502	CD1430	274		Peptidoglycan-N-acetylmuramic acid deacetylase PdaA	1	0.996
NC_013316	1039	fig|645463.3.peg.1358	CDR20291_1280		NC_009089	fig|272563.8.peg.1503	CD1431	1039		DinG family ATP-dependent helicase YoaA	0.997	0.999
NC_013316	199	fig|645463.3.peg.1359	CDR20291_1281		NC_009089	fig|272563.8.peg.1504	CD1432	199		Ribonuclease HI-related protein	1	0.995
NC_013316	709	fig|645463.3.peg.1360	CDR20291_1282		NC_009089	fig|272563.8.peg.1505	CD1433	709		Peroxiredoxin, Bcp-type (EC 1.11.1.15) / Chitinase (EC 3.2.1.14)	1	0.999
NC_013316	76	fig|645463.3.peg.1361	CDR20291_1283		NC_009089	fig|272563.8.peg.1506	CD1434	76		hypothetical protein	0.987	0.987
NC_013316	463	fig|645463.3.peg.1362	CDR20291_1284		NC_009089	fig|272563.8.peg.1507	CD1435	463		hypothetical protein	0.996	0.998
NC_013316	489	fig|645463.3.peg.1363	CDR20291_1285		NC_009089	fig|272563.8.peg.1508	CD1436	489		uncharacterized protein with VanW-like domain	0.986	0.998
NC_013316	197	fig|645463.3.peg.1364	CDR20291_1286		NC_009089	fig|272563.8.peg.1509	CD1437	197		hypothetical protein	1	0.995
NC_013316	102	fig|645463.3.peg.148	CDR20291_0134		NC_009089	fig|272563.8.peg.151	CD0135	102		PTS system, cellobiose-specific IIA component (EC 2.7.1.205)	1	0.99
NC_013316	463	fig|645463.3.peg.1365	CDR20291_1287		NC_009089	fig|272563.8.peg.1510	CD1438	467		hypothetical protein	0.981	0.998
NC_013316	123	fig|645463.3.peg.1366	CDR20291_1288		NC_009089	fig|272563.8.peg.1511	CD1439	123		Antiholin-like protein LrgA	1	0.992
NC_013316	229	fig|645463.3.peg.1367	CDR20291_1289		NC_009089	fig|272563.8.peg.1512	CD1440	229		LrgA-associated membrane protein LrgB	1	0.996
NC_013316	288	fig|645463.3.peg.1368	CDR20291_1290		NC_009089	fig|272563.8.peg.1513	CD1441	288		Uncharacterized UPF0750 membrane protein	1	0.997
NC_013316	269	fig|645463.3.peg.1369	CDR20291_1291		NC_009089	fig|272563.8.peg.1514	CD1442	269		hypothetical protein	0.974	0.996
NC_013316	354	fig|645463.3.peg.1370	CDR20291_1292		NC_009089	fig|272563.8.peg.1515	CD1443	354		hypothetical protein	0.969	0.997
NC_013316	239	fig|645463.3.peg.1371	CDR20291_1293		NC_009089	fig|272563.8.peg.1516	CD1444	239		Peptidoglycan N-acetylglucosamine deacetylase (EC 3.5.1.-)	0.992	0.996
NC_013316	194	fig|645463.3.peg.1372	CDR20291_1294	pabA	NC_009089	fig|272563.8.peg.1517	CD1445	194	pabA	Para-aminobenzoate synthase, amidotransferase component (EC 2.6.1.85)	0.979	0.995
NC_013316	449	fig|645463.3.peg.1373	CDR20291_1295	pabB	NC_009089	fig|272563.8.peg.1518	CD1446	449	pabB	Para-aminobenzoate synthase, aminase component (EC 2.6.1.85)	0.993	0.998
NC_013316	247	fig|645463.3.peg.1374	CDR20291_1296	pabC	NC_009089	fig|272563.8.peg.1519	CD1447	247	pabC	Aminodeoxychorismate lyase (EC 4.1.3.38)	1	0.996
NC_013316	108	fig|645463.3.peg.149	CDR20291_0135		NC_009089	fig|272563.8.peg.152	CD0136	108		PTS system, cellobiose-specific IIB component (EC 2.7.1.205)	1	0.991
NC_013316	233	fig|645463.3.peg.1375	CDR20291_1297		NC_009089	fig|272563.8.peg.1520	CD1448	233		hypothetical protein	0.983	0.996
NC_013316	190	fig|645463.3.peg.1376	CDR20291_1298	folE	NC_009089	fig|272563.8.peg.1521	CD1449	190	folE	GTP cyclohydrolase I (EC 3.5.4.16) type 1	1	0.995
NC_013316	263	fig|645463.3.peg.1377	CDR20291_1299	folP	NC_009089	fig|272563.8.peg.1522	CD1450	263	folP	Dihydropteroate synthase (EC 2.5.1.15)	0.996	0.996
NC_013316	121	fig|645463.3.peg.1378	CDR20291_1300	folB	NC_009089	fig|272563.8.peg.1523	CD1451	121	folB	Dihydroneopterin aldolase (EC 4.1.2.25)	0.992	0.992
NC_013316	168	fig|645463.3.peg.1379	CDR20291_1301	folK	NC_009089	fig|272563.8.peg.1524	CD1452	168	folK	2-amino-4-hydroxy-6-hydroxymethyldihydropteridine pyrophosphokinase (EC 2.7.6.3)	0.982	0.994
NC_013316	261	fig|645463.3.peg.1380	CDR20291_1302		NC_009089	fig|272563.8.peg.1525	CD1453	261		2-keto-3-deoxy-D-arabino-heptulosonate-7-phosphate synthase I beta (EC 2.5.1.54)	0.992	0.996
NC_013316	608	fig|645463.3.peg.1381	CDR20291_1303	dnaG	NC_009089	fig|272563.8.peg.1526	CD1454	608	dnaG	DNA primase DnaG	0.998	0.998
NC_013316	388	fig|645463.3.peg.1382	CDR20291_1304	rpoD1	NC_009089	fig|272563.8.peg.1527	CD1455	388	rpoD1	RNA polymerase sigma factor RpoD	1	0.997
NC_013316	229	fig|645463.3.peg.1383	CDR20291_1305		NC_009089	fig|272563.8.peg.1528	CD1456	229		tRNA (adenine(22)-N(1))-methyltransferase (EC 2.1.1.217)	1	0.996
NC_013316	365	fig|645463.3.peg.1384	CDR20291_1306		NC_009089	fig|272563.8.peg.1529	CD1457	365		GTP cyclohydrolase 1 type 2 homolog YbgI	1	0.997
NC_013316	444	fig|645463.3.peg.150	CDR20291_0136		NC_009089	fig|272563.8.peg.153	CD0137	444		PTS system, cellobiose-specific IIC component	0.941	0.998
NC_013316	190	fig|645463.3.peg.1385	CDR20291_1307	wrbA	NC_009089	fig|272563.8.peg.1530	CD1458	190	wrbA	Trp repressor binding protein	0.979	0.995
NC_013316	155	fig|645463.3.peg.1386	CDR20291_1308		NC_009089	fig|272563.8.peg.1531	CD1459	155		Nitroimidazole resistance protein NimB	0.994	0.994
NC_013316	158	fig|645463.3.peg.1387	CDR20291_1309		NC_009089	fig|272563.8.peg.1532	CD1460	158		HD family hydrolase, diverged	0.994	0.994
NC_013316	363	fig|645463.3.peg.1388	CDR20291_1310		NC_009089	fig|272563.8.peg.1533	CD1461	363		hypothetical protein	0.989	0.997
NC_013316	129	fig|645463.3.peg.1389	CDR20291_1311		NC_009089	fig|272563.8.peg.1534	CD1462	129		Transcriptional regulator, GntR family	1	0.992
NC_013316	148	fig|645463.3.peg.1390	CDR20291_1312		NC_009089	fig|272563.8.peg.1535	CD1463	148		hypothetical protein	0.986	0.993
NC_013316	227	fig|645463.3.peg.922	CDR20291_0860		NC_009089	fig|272563.8.peg.1536	CD1464	234		ABC transporter-coupled two-component system, LuxR family response regulator	0.511	0.957
NC_013316	234	fig|645463.3.peg.1391	CDR20291_1313		NC_009089	fig|272563.8.peg.1536	CD1464	234		ABC transporter-coupled two-component system, LuxR family response regulator	0.996	0.996
NC_013316	413	fig|645463.3.peg.923	CDR20291_0861		NC_009089	fig|272563.8.peg.1537	CD1465	414		ABC transporter-coupled two-component system, signal transduction histidine kinase	0.384	0.611
NC_013316	414	fig|645463.3.peg.1392	CDR20291_1314		NC_009089	fig|272563.8.peg.1537	CD1465	414		ABC transporter-coupled two-component system, signal transduction histidine kinase	0.99	0.998
NC_013316	227	fig|645463.3.peg.924	CDR20291_0862		NC_009089	fig|272563.8.peg.1538	CD1466	225		ABC transporter-coupled two-component system, ATP-binding protein	0.594	0.969
NC_013316	225	fig|645463.3.peg.1393	CDR20291_1315		NC_009089	fig|272563.8.peg.1538	CD1466	225		ABC transporter-coupled two-component system, ATP-binding protein	1	0.996
NC_013316	776	fig|645463.3.peg.925	CDR20291_0863		NC_009089	fig|272563.8.peg.1539	CD1467	853		ABC transporter-coupled two-component system, fused permease protein	0.235	0.996
NC_013316	853	fig|645463.3.peg.1394	CDR20291_1316		NC_009089	fig|272563.8.peg.1539	CD1467	853		ABC transporter-coupled two-component system, fused permease protein	0.988	0.999
NC_013316	172	fig|645463.3.peg.151	CDR20291_0137		NC_009089	fig|272563.8.peg.154	CD0138	172		Uncharacterized protein EF_1161	0.977	0.994
NC_013316	413	fig|645463.3.peg.1395	CDR20291_1317		NC_009089	fig|272563.8.peg.1540	CD1468	413		Uncharacterized di-4Fe-4S ferredoxin domain-containing protein, DVU0498 type	1	0.998
NC_013316	996	fig|645463.3.peg.1396	CDR20291_1318		NC_009089	fig|272563.8.peg.1541	CD1469	1007		Beta-lactamase class C-like and penicillin binding proteins (PBPs) superfamily	0.99	0.982
NC_013316	99	fig|645463.3.peg.1397	CDR20291_1319		NC_009089	fig|272563.8.peg.1542	CD1470	99		Rhodanese-related sulfurtransferases	0.99	0.99
NC_013316	739	fig|645463.3.peg.1398	CDR20291_1320		NC_009089	fig|272563.8.peg.1543	CD1471	739		hypothetical protein	0.999	0.999
NC_013316	591	fig|645463.3.peg.1399	CDR20291_1321		NC_009089	fig|272563.8.peg.1544	CD1472	590		Heterodimeric efflux ABC transporter, permease/ATP-binding subunit 1	0.981	0.998
NC_013316	607	fig|645463.3.peg.1400	CDR20291_1322		NC_009089	fig|272563.8.peg.1545	CD1473	607		Heterodimeric efflux ABC transporter, permease/ATP-binding subunit 2	0.997	0.998
NC_013316	181	fig|645463.3.peg.1401	CDR20291_1323		NC_009089	fig|272563.8.peg.1546	CD1474	181		Reverse rubrerythrin	0.994	0.994
NC_013316	160	fig|645463.3.peg.1403	CDR20291_1325		NC_009089	fig|272563.8.peg.1547	CD1475	202		hypothetical protein	0.838	0.787
NC_013316	70	fig|645463.3.peg.1404	CDR20291_1326		NC_009089	fig|272563.8.peg.1549	CD1477	70		FeoA-like protein CKL_1603	1	0.986
NC_013316	319	fig|645463.3.peg.152	CDR20291_0138		NC_009089	fig|272563.8.peg.155	CD0139	319		N4-(beta-N-acetylglucosaminyl)-L-asparaginase, putative	0.994	0.997
NC_013316	73	fig|645463.3.peg.1405	CDR20291_1327	feoA1	NC_009089	fig|272563.8.peg.1550	CD1478	73	feoA1	Ferrous iron transporter-associated protein FeoA	1	0.986
NC_013316	718	fig|645463.3.peg.1406	CDR20291_1328	feoB1	NC_009089	fig|272563.8.peg.1551	CD1479	718	feoB1	Ferrous iron transporter FeoB	0.996	0.999
NC_013316	50	fig|645463.3.peg.1407	CDR20291_1329		NC_009089	fig|272563.8.peg.1552	CD1480	50		hypothetical protein	1	0.98
NC_013316	236	fig|645463.3.peg.1408	CDR20291_1330		NC_009089	fig|272563.8.peg.1553	CD1481	236		FIG00518637: hypothetical protein	1	0.996
NC_013316	256	fig|645463.3.peg.1409	CDR20291_1331	ssuC	NC_009089	fig|272563.8.peg.1554	CD1482	256	ssuC	Alkanesulfonates transport system permease protein	0.992	0.996
NC_013316	243	fig|645463.3.peg.1410	CDR20291_1332	ssuB	NC_009089	fig|272563.8.peg.1555	CD1483	243	ssuB	ABC transporter, ATP-binding protein (cluster 1, maltose/g3p/polyamine/iron); ABC transporter, ATP-binding protein (cluster 10, nitrate/sulfonate/bicarbonate)	1	0.996
NC_013316	330	fig|645463.3.peg.1411	CDR20291_1333	ssuA	NC_009089	fig|272563.8.peg.1556	CD1484	330	ssuA	ABC transporter, substrate-binding protein (cluster 10, nitrate/sulfonate/bicarbonate)	1	0.997
NC_013316	198	fig|645463.3.peg.1412	CDR20291_1334		NC_009089	fig|272563.8.peg.1557	CD1485	198		hypothetical protein	0.995	0.995
NC_013316	199	fig|645463.3.peg.1413	CDR20291_1335		NC_009089	fig|272563.8.peg.1558	CD1486	199		putative lipoprotein	0.96	0.995
NC_013316	155	fig|645463.3.peg.1414	CDR20291_1336		NC_009089	fig|272563.8.peg.1559	CD1487	155		hypothetical protein	0.987	0.994
NC_013316	350	fig|645463.3.peg.153	CDR20291_0139		NC_009089	fig|272563.8.peg.156	CD0140	350		Acetylornithine deacetylase/Succinyl-diaminopimelate desuccinylase and related deacylases	0.989	0.997
NC_013316	303	fig|645463.3.peg.1415	CDR20291_1337		NC_009089	fig|272563.8.peg.1560	CD1488	314		Transcriptional regulator, YafY family	0.974	0.959
NC_013316	321	fig|645463.3.peg.1417	CDR20291_1339	metN	NC_009089	fig|272563.8.peg.1561	CD1489	321	metN	Methionine ABC transporter ATP-binding protein	0.997	0.997
NC_013316	218	fig|645463.3.peg.1418	CDR20291_1340	metI	NC_009089	fig|272563.8.peg.1562	CD1490	218	metI	Methionine ABC transporter permease protein	1	0.995
NC_013316	263	fig|645463.3.peg.1419	CDR20291_1341	metQ	NC_009089	fig|272563.8.peg.1563	CD1491	263	metQ	Methionine ABC transporter substrate-binding protein	1	0.996
NC_013316	684	fig|645463.3.peg.1420	CDR20291_1342		NC_009089	fig|272563.8.peg.1564	CD1492	684		hypothetical protein	0.996	0.999
NC_013316	202	fig|645463.3.peg.1421	CDR20291_1343		NC_009089	fig|272563.8.peg.1565	CD1493	202		DNA-3-methyladenine glycosylase II (EC 3.2.2.21)	1	0.995
NC_013316	194	fig|645463.3.peg.1422	CDR20291_1344		NC_009089	fig|272563.8.peg.1566	CD1494	194		Transcriptional regulator, MerR family	1	0.995
NC_013316	267	fig|645463.3.peg.1423	CDR20291_1345	proC1	NC_009089	fig|272563.8.peg.1567	CD1495	267	proC1	Pyrroline-5-carboxylate reductase (EC 1.5.1.2)	0.996	0.996
NC_013316	391	fig|645463.3.peg.1424	CDR20291_1346		NC_009089	fig|272563.8.peg.1568	CD1496	391		Uncharacterized protein YpuA	0.997	0.997
NC_013316	158	fig|645463.3.peg.1425	CDR20291_1347		NC_009089	fig|272563.8.peg.1569	CD1497	158		hypothetical protein	0.981	0.994
NC_013316	224	fig|645463.3.peg.154	CDR20291_0140		NC_009089	fig|272563.8.peg.157	CD0141	224		Cytoplasmic copper homeostasis protein CutC	0.991	0.996
NC_013316	294	fig|645463.3.peg.1426	CDR20291_1348	rpoD2	NC_009089	fig|272563.8.peg.1570	CD1498	294	rpoD2	RNA polymerase sigma factor RpoD	1	0.997
NC_013316	514	fig|645463.3.peg.1427	CDR20291_1349		NC_009089	fig|272563.8.peg.1573	CD1499	370		Peptidoglycan lipid II flippase MurJ	0.995	0.997
NC_013316	219	fig|645463.3.peg.1428	CDR20291_1350	deoC	NC_009089	fig|272563.8.peg.1574	CD1502	219	deoC	Deoxyribose-phosphate aldolase (EC 4.1.2.4)	1	0.995
NC_013316	122	fig|645463.3.peg.1429	CDR20291_1351		NC_009089	fig|272563.8.peg.1575	CD1503	122		Transcriptional regulator, GntR family	1	0.992
NC_013316	291	fig|645463.3.peg.1430	CDR20291_1352		NC_009089	fig|272563.8.peg.1576	CD1504	291		ABC transporter, ATP-binding protein	0.997	0.997
NC_013316	264	fig|645463.3.peg.1431	CDR20291_1353		NC_009089	fig|272563.8.peg.1577	CD1505	264		hypothetical protein	1	0.996
NC_013316	441	fig|645463.3.peg.1432	CDR20291_1354		NC_009089	fig|272563.8.peg.1578	CD1506	441		Multi antimicrobial extrusion protein (Na(+)/drug antiporter), MATE family of MDR efflux pumps	0.991	0.998
NC_013316	194	fig|645463.3.peg.1434	CDR20291_1355		NC_009089	fig|272563.8.peg.1579	CD1507	194		Thiol:disulfide oxidoreductase related to ResA	0.964	0.995
NC_013316	41	fig|645463.3.peg.155			NC_009089	fig|272563.8.peg.158		41		hypothetical protein	1	0.976
NC_013316	49	fig|645463.3.peg.1435	CDR20291_1356		NC_009089	fig|272563.8.peg.1580	CD1507A	49		Uncharacterized protein TDE2370, clustered with polyferredoxin	1	0.98
NC_013316	299	fig|645463.3.peg.1436	CDR20291_1357		NC_009089	fig|272563.8.peg.1581	CD1508	299		Polyferredoxin TDE2371	0.993	0.997
NC_013316	189	fig|645463.3.peg.1437	CDR20291_1358		NC_009089	fig|272563.8.peg.1582	CD1509	189		hypothetical protein	0.995	0.995
NC_013316	215	fig|645463.3.peg.1438	CDR20291_1359		NC_009089	fig|272563.8.peg.1583	CD1510	215		Transcriptional regulators of sugar metabolism	0.991	0.995
NC_013316	304	fig|645463.3.peg.1439	CDR20291_1360		NC_009089	fig|272563.8.peg.1584	CD1511	304		hypothetical protein	0.997	0.997
NC_013316	60	fig|645463.3.peg.1440			NC_009089	fig|272563.8.peg.1585		60		hypothetical protein	1	0.983
NC_013316	282	fig|645463.3.peg.1441	CDR20291_1361	panC	NC_009089	fig|272563.8.peg.1586	CD1512	282	panC	Pantoate--beta-alanine ligase (EC 6.3.2.1)	0.993	0.996
NC_013316	275	fig|645463.3.peg.1442	CDR20291_1362	panB	NC_009089	fig|272563.8.peg.1587	CD1513	275	panB	3-methyl-2-oxobutanoate hydroxymethyltransferase (EC 2.1.2.11)	0.989	0.996
NC_013316	298	fig|645463.3.peg.1443	CDR20291_1363		NC_009089	fig|272563.8.peg.1588	CD1514	298		Ketopantoate reductase PanG (EC 1.1.1.169)	0.983	0.997
NC_013316	697	fig|645463.3.peg.1444	CDR20291_1364		NC_009089	fig|272563.8.peg.1589	CD1515	697		hypothetical protein	0.986	0.999
NC_013316	183	fig|645463.3.peg.156	CDR20291_0141		NC_009089	fig|272563.8.peg.159	CD0142	183		Ribosome hibernation promoting factor Hpf	0.995	0.995
NC_013316	94	fig|645463.3.peg.1445			NC_009089	fig|272563.8.peg.1591		90		hypothetical protein	0.989	0.989
NC_013316	272	fig|645463.3.peg.1446	CDR20291_1365		NC_009089	fig|272563.8.peg.1592	CD1516	272		Multidrug-efflux transporter transcription regulator BltR	1	0.996
NC_013316	706	fig|645463.3.peg.1447	CDR20291_1366	feoB2	NC_009089	fig|272563.8.peg.1593	CD1517	706	feoB2	Ferrous iron transporter FeoB	1	0.999
NC_013316	75	fig|645463.3.peg.1448	CDR20291_1367	feoA2	NC_009089	fig|272563.8.peg.1594	CD1518	75	feoA2	Ferrous iron transporter-associated protein FeoA	1	0.987
NC_013316	146	fig|645463.3.peg.1449	CDR20291_1368		NC_009089	fig|272563.8.peg.1595	CD1519	146		N-acetyltransferase ElaA	0.993	0.993
NC_013316	322	fig|645463.3.peg.1450	CDR20291_1369		NC_009089	fig|272563.8.peg.1596	CD1520	322		hypothetical protein	0.994	0.997
NC_013316	402	fig|645463.3.peg.1451	CDR20291_1370	tyrR	NC_009089	fig|272563.8.peg.1597	CD1521	402	tyrR	Tyrosyl-tRNA synthetase (EC 6.1.1.1)	1	0.998
NC_013316	293	fig|645463.3.peg.1452	CDR20291_1371		NC_009089	fig|272563.8.peg.1598	CD1522	293		Peptidoglycan N-acetylglucosamine deacetylase (EC 3.5.1.-)	0.997	0.997
NC_013316	314	fig|645463.3.peg.1453	CDR20291_1372		NC_009089	fig|272563.8.peg.1599	CD1523	314		Permease of the drug/metabolite transporter (DMT) superfamily	0.997	0.997
NC_013316	86	fig|645463.3.peg.8			NC_009089	fig|272563.8.peg.16	CD0008	86		hypothetical protein	1	0.988
NC_013316	891	fig|645463.3.peg.157	CDR20291_0142	secA1	NC_009089	fig|272563.8.peg.160	CD0143	891	secA1	Protein translocase subunit SecA	0.998	0.999
NC_013316	181	fig|645463.3.peg.1454	CDR20291_1373		NC_009089	fig|272563.8.peg.1600	CD1524	181		Reverse rubrerythrin	1	0.994
NC_013316	382	fig|645463.3.peg.1455	CDR20291_1374		NC_009089	fig|272563.8.peg.1601	CD1525	382		Iron-sulfur cluster-binding protein	0.995	0.997
NC_013316	421	fig|645463.3.peg.1456	CDR20291_1375	pyrC	NC_009089	fig|272563.8.peg.1602	CD1526	421	pyrC	Dihydroorotase (EC 3.5.2.3)	0.998	0.998
NC_013316	410	fig|645463.3.peg.1457	CDR20291_1376		NC_009089	fig|272563.8.peg.1603	CD1527	410		ABC transporter, permease protein	1	0.998
NC_013316	224	fig|645463.3.peg.1458	CDR20291_1377		NC_009089	fig|272563.8.peg.1604	CD1528	224		ABC-type antimicrobial peptide transport system, ATPase component	0.996	0.996
NC_013316	409	fig|645463.3.peg.1459	CDR20291_1378		NC_009089	fig|272563.8.peg.1605	CD1529	311		Periplasmic component of efflux system	1	0.997
NC_013316	334	fig|645463.3.peg.1460	CDR20291_1379		NC_009089	fig|272563.8.peg.1606	CD1530	334		Two-component system sensor histidine kinase	0.997	0.997
NC_013316	224	fig|645463.3.peg.1461	CDR20291_1380		NC_009089	fig|272563.8.peg.1607	CD1531	224		ABC transporter-like sensor linked response regulator	1	0.996
NC_013316	204	fig|645463.3.peg.2925	CDR20291_2761		NC_009089	fig|272563.8.peg.1607	CD1531	224		ABC transporter-like sensor linked response regulator	0.444	0.835
NC_013316	255	fig|645463.3.peg.1462	CDR20291_1381		NC_009089	fig|272563.8.peg.1608	CD1532	255		ABC transporter-like sensor ATP-binding protein	0.992	0.996
NC_013316	249	fig|645463.3.peg.3238	CDR20291_3049		NC_009089	fig|272563.8.peg.1608	CD1532	255		ABC transporter-like sensor ATP-binding protein	0.514	0.953
NC_013316	645	fig|645463.3.peg.1463	CDR20291_1382		NC_009089	fig|272563.8.peg.1609	CD1533	645		ABC transporter-like sensor and permease protein	0.989	0.998
NC_013316	675	fig|645463.3.peg.3239	CDR20291_3050		NC_009089	fig|272563.8.peg.1609	CD1533	645		ABC transporter-like sensor and permease protein	0.259	0.995
NC_013316	338	fig|645463.3.peg.158	CDR20291_0143	prfB	NC_009089	fig|272563.8.peg.161	CD0144	338	prfB	Peptide chain release factor 2 @ programmed frameshift-containing	1	0.997
NC_013316	537	fig|645463.3.peg.1464	CDR20291_1383		NC_009089	fig|272563.8.peg.1610	CD1534	537		Gamma-glutamyltranspeptidase (EC 2.3.2.2) @ Glutathione hydrolase (EC 3.4.19.13)	1	0.998
NC_013316	283	fig|645463.3.peg.1465	CDR20291_1384	sseA	NC_009089	fig|272563.8.peg.1611	CD1535	283	sseA	Thiosulfate sulfurtransferase, rhodanese (EC 2.8.1.1)	1	0.996
NC_013316	297	fig|645463.3.peg.1466	CDR20291_1385		NC_009089	fig|272563.8.peg.1612	CD1536	297		NADH-dependent reduced ferredoxin:NADP+ oxidoreductase subunit A	0.997	0.997
NC_013316	464	fig|645463.3.peg.1467	CDR20291_1386	aspB	NC_009089	fig|272563.8.peg.1613	CD1537	464	aspB	NADH-dependent reduced ferredoxin:NADP+ oxidoreductase subunit B	0.996	0.998
NC_013316	701	fig|645463.3.peg.1468	CDR20291_1387		NC_009089	fig|272563.8.peg.1614	CD1538	739		diguanylate cyclase/phosphodiesterase (GGDEF & EAL domains) with PAS/PAC sensor(s)	0.999	0.947
NC_013316	248	fig|645463.3.peg.1469	CDR20291_1388		NC_009089	fig|272563.8.peg.1615	CD1539	248		ABC transporter-like sensor ATP-binding protein YvcR	0.992	0.996
NC_013316	626	fig|645463.3.peg.1470	CDR20291_1389		NC_009089	fig|272563.8.peg.1616	CD1540	626		ABC transporter-like sensor and permease protein	0.981	0.998
NC_013316	463	fig|645463.3.peg.1471	CDR20291_1390		NC_009089	fig|272563.8.peg.1617	CD1541	463		Multi antimicrobial extrusion protein (Na(+)/drug antiporter), MATE family of MDR efflux pumps	1	0.998
NC_013316	433	fig|645463.3.peg.1899	CDR20291_1779		NC_009089	fig|272563.8.peg.1617	CD1541	463		Multi antimicrobial extrusion protein (Na(+)/drug antiporter), MATE family of MDR efflux pumps	0.256	0.942
NC_013316	346	fig|645463.3.peg.1472	CDR20291_1391		NC_009089	fig|272563.8.peg.1618	CD1542	346		Fic family protein	0.997	0.997
NC_013316	217	fig|645463.3.peg.1473	CDR20291_1392		NC_009089	fig|272563.8.peg.1619	CD1543	217		FMN-dependent NADH-azoreductase (EC 1.7.1.6)	0.995	0.995
NC_013316	713	fig|645463.3.peg.159	CDR20291_0144		NC_009089	fig|272563.8.peg.162	CD0145	713		Transcription accessory protein (S1 RNA-binding domain)	0.999	0.999
NC_013316	188	fig|645463.3.peg.1474	CDR20291_1394		NC_009089	fig|272563.8.peg.1620	CD1545	188		hypothetical protein	0.989	0.995
NC_013316	217	fig|645463.3.peg.1475	CDR20291_1395		NC_009089	fig|272563.8.peg.1621	CD1546	217		FIG01964566: Predicted membrane protein, hemolysin III homolog	1	0.995
NC_013316	314	fig|645463.3.peg.1476	CDR20291_1396	hisZ	NC_009089	fig|272563.8.peg.1623	CD1547	314	hisZ	ATP phosphoribosyltransferase regulatory subunit (EC 2.4.2.17)	0.997	0.997
NC_013316	208	fig|645463.3.peg.1477	CDR20291_1397	hisG	NC_009089	fig|272563.8.peg.1624	CD1548	208	hisG	ATP phosphoribosyltransferase (EC 2.4.2.17) => HisGs	1	0.995
NC_013316	349	fig|645463.3.peg.1478	CDR20291_1398	hisC	NC_009089	fig|272563.8.peg.1625	CD1549	349	hisC	Histidinol-phosphate aminotransferase (EC 2.6.1.9)	1	0.997
NC_013316	192	fig|645463.3.peg.1479	CDR20291_1399	hisB	NC_009089	fig|272563.8.peg.1626	CD1550	192	hisB	Imidazoleglycerol-phosphate dehydratase (EC 4.2.1.19)	0.995	0.995
NC_013316	201	fig|645463.3.peg.1480	CDR20291_1400	hisH	NC_009089	fig|272563.8.peg.1627	CD1551	201	hisH	Imidazole glycerol phosphate synthase amidotransferase subunit HisH	0.99	0.995
NC_013316	240	fig|645463.3.peg.1481	CDR20291_1401	hisA	NC_009089	fig|272563.8.peg.1628	CD1552	240	hisA	Phosphoribosylformimino-5-aminoimidazole carboxamide ribotide isomerase (EC 5.3.1.16)	0.988	0.996
NC_013316	252	fig|645463.3.peg.1482	CDR20291_1402	hisF	NC_009089	fig|272563.8.peg.1629	CD1553	252	hisF	Imidazole glycerol phosphate synthase cyclase subunit	0.996	0.996
NC_013316	388	fig|645463.3.peg.160	CDR20291_0145		NC_009089	fig|272563.8.peg.163	CD0146	388		Amidohydrolase	0.997	0.997
NC_013316	222	fig|645463.3.peg.1483	CDR20291_1403	hisI	NC_009089	fig|272563.8.peg.1630	CD1554	222	hisI	Phosphoribosyl-AMP cyclohydrolase (EC 3.5.4.19) / Phosphoribosyl-ATP pyrophosphatase (EC 3.6.1.31)	0.982	0.995
NC_013316	442	fig|645463.3.peg.1484	CDR20291_1404		NC_009089	fig|272563.8.peg.1631	CD1555	442		Serine/threonine exchanger SteT	0.993	0.998
NC_013316	277	fig|645463.3.peg.1485	CDR20291_1405		NC_009089	fig|272563.8.peg.1632	CD1556	277		Peptidoglycan N-acetylglucosamine deacetylase (EC 3.5.1.-)	0.996	0.996
NC_013316	318	fig|645463.3.peg.1486	CDR20291_1406		NC_009089	fig|272563.8.peg.1633	CD1557	318		Peptidyl-prolyl cis-trans isomerase (EC 5.2.1.8)	0.997	0.997
NC_013316	160	fig|645463.3.peg.1487	CDR20291_1407	sigV	NC_009089	fig|272563.8.peg.1634	CD1558	160	sigV	RNA polymerase sigma factor SigV	1	0.994
NC_013316	289	fig|645463.3.peg.1488	CDR20291_1408		NC_009089	fig|272563.8.peg.1635	CD1559	289		Anti-sigma-V factor RsiV	0.993	0.997
NC_013316	251	fig|645463.3.peg.1489	CDR20291_1409		NC_009089	fig|272563.8.peg.1636	CD1560	251		Anti-sigma-V factor RsiV	0.956	0.996
NC_013316	273	fig|645463.3.peg.1490	CDR20291_1410		NC_009089	fig|272563.8.peg.1637	CD1561	273		Xanthine and CO dehydrogenases maturation factor, XdhC/CoxF family	0.993	0.996
NC_013316	253	fig|645463.3.peg.1491	CDR20291_1411		NC_009089	fig|272563.8.peg.1638	CD1562	253		Protein of unknown function DUF45	0.98	0.996
NC_013316	79	fig|645463.3.peg.1492	CDR20291_1412		NC_009089	fig|272563.8.peg.1639	CD1564	79		hypothetical protein	1	0.987
NC_013316	201	fig|645463.3.peg.161	CDR20291_0146		NC_009089	fig|272563.8.peg.164	CD0147	201		Substrate-specific component RibU of riboflavin ECF transporter	1	0.995
NC_013316	329	fig|645463.3.peg.1493	CDR20291_1413	ilvC	NC_009089	fig|272563.8.peg.1640	CD1565	329	ilvC	Ketol-acid reductoisomerase (NADP(+)) (EC 1.1.1.86)	0.994	0.997
NC_013316	562	fig|645463.3.peg.1494	CDR20291_1414	ilvB	NC_009089	fig|272563.8.peg.1641	CD1566	562	ilvB	Acetolactate synthase large subunit (EC 2.2.1.6)	0.989	0.998
NC_013316	225	fig|645463.3.peg.1566	CDR20291_1465		NC_009089	fig|272563.8.peg.1642	CD1567	225		Manganese catalase (EC 1.11.1.6)	0.987	0.996
NC_013316	678	fig|645463.3.peg.1567	CDR20291_1466		NC_009089	fig|272563.8.peg.1643	CD1568	678		Uncharacterized protein YyaL	0.994	0.999
NC_013316	188	fig|645463.3.peg.1568	CDR20291_1467		NC_009089	fig|272563.8.peg.1644	CD1569	188		Transcriptional regulator MarR	1	0.995
NC_013316	178	fig|645463.3.peg.1569			NC_009089	fig|272563.8.peg.1645		178		Lysophospholipase L2 (EC 3.1.1.5)	0.994	0.994
NC_013316	313	fig|645463.3.peg.557			NC_009089	fig|272563.8.peg.1646	CD1572	369	tlpB	Mobile element protein	0.978	0.846
NC_013316	153	fig|645463.3.peg.1572			NC_009089	fig|272563.8.peg.1647	CD1570	149		Lysophospholipase (EC 3.1.1.5); Monoglyceride lipase (EC 3.1.1.23)	0.987	0.993
NC_013316	404	fig|645463.3.peg.1573	CDR20291_1470		NC_009089	fig|272563.8.peg.1648	CD1573	404		Transcriptional regulator, Xre family	0.988	0.998
NC_013316	173	fig|645463.3.peg.1574	CDR20291_1471		NC_009089	fig|272563.8.peg.1649	CD1574	173		hypothetical protein	0.977	0.994
NC_013316	346	fig|645463.3.peg.162	CDR20291_0147		NC_009089	fig|272563.8.peg.165	CD0148	346		hypothetical protein	0.994	0.997
NC_013316	265	fig|645463.3.peg.1575	CDR20291_1472		NC_009089	fig|272563.8.peg.1650	CD1575	265		Cell wall-binding protein	0.996	0.996
NC_013316	196	fig|645463.3.peg.1576	CDR20291_1473		NC_009089	fig|272563.8.peg.1651	CD1576	196		putative arylesterase	0.99	0.995
NC_013316	565	fig|645463.3.peg.1577	CDR20291_1474	pgm1	NC_009089	fig|272563.8.peg.1652	CD1577	565	pgm1	Phosphomannomutase (EC 5.4.2.8)	0.996	0.998
NC_013316	279	fig|645463.3.peg.1578	CDR20291_1475		NC_009089	fig|272563.8.peg.1653	CD1578	279		Ribonuclease BN	0.996	0.996
NC_013316	618	fig|645463.3.peg.1579	CDR20291_1476		NC_009089	fig|272563.8.peg.1654	CD1579	618		hypothetical protein	0.989	0.998
NC_013316	405	fig|645463.3.peg.1580	CDR20291_1477	hom2	NC_009089	fig|272563.8.peg.1655	CD1580	405	hom2	Homoserine dehydrogenase (EC 1.1.1.3)	0.998	0.998
NC_013316	164	fig|645463.3.peg.1581	CDR20291_1478		NC_009089	fig|272563.8.peg.1656	CD1581	160		hypothetical protein	0.906	0.838
NC_013316	421	fig|645463.3.peg.1582	CDR20291_1479	hisD	NC_009089	fig|272563.8.peg.1657	CD1582	421	hisD	Histidinol dehydrogenase (EC 1.1.1.23)	0.998	0.998
NC_013316	250	fig|645463.3.peg.1583	CDR20291_1480		NC_009089	fig|272563.8.peg.1658	CD1583	250		hypothetical protein	0.988	0.996
NC_013316	89	fig|645463.3.peg.1584	CDR20291_1481		NC_009089	fig|272563.8.peg.1659	CD1583A	89		hypothetical protein	1	0.989
NC_013316	150	fig|645463.3.peg.163	CDR20291_0148		NC_009089	fig|272563.8.peg.166	CD0149	150		tRNA threonylcarbamoyladenosine biosynthesis protein TsaE	1	0.993
NC_013316	364	fig|645463.3.peg.1585	CDR20291_1482		NC_009089	fig|272563.8.peg.1660	CD1584	364		hypothetical protein	0.997	0.997
NC_013316	316	fig|645463.3.peg.1586	CDR20291_1483		NC_009089	fig|272563.8.peg.1661	CD1585	316		Kinase similar to eukaryotic-like N-acetylglucosamine kinase	0.987	0.997
NC_013316	394	fig|645463.3.peg.1587	CDR20291_1484		NC_009089	fig|272563.8.peg.1662	CD1586	394		hypothetical protein	0.987	0.997
NC_013316	498	fig|645463.3.peg.1588	CDR20291_1485		NC_009089	fig|272563.8.peg.1663	CD1587	498		ABC transporter, ATP-binding protein (cluster 2, ribose/xylose/arabinose/galactose) / ABC transporter, ATP-binding protein (cluster 2, ribose/xylose/arabinose/galactose)	0.992	0.998
NC_013316	316	fig|645463.3.peg.1589	CDR20291_1486		NC_009089	fig|272563.8.peg.1664	CD1588	316		ABC transporter, permease protein (cluster 2, ribose/xylose/arabinose/galactose)	0.997	0.997
NC_013316	320	fig|645463.3.peg.1590	CDR20291_1487		NC_009089	fig|272563.8.peg.1665	CD1589	320		ABC transporter, substrate-binding protein (cluster 2, ribose/xylose/arabinose/galactose)	1	0.997
NC_013316	173	fig|645463.3.peg.1591	CDR20291_1488		NC_009089	fig|272563.8.peg.1666	CD1590	210		Uncharacterized UPF0750 membrane protein	0.994	0.819
NC_013316	558	fig|645463.3.peg.1592	CDR20291_1489	kdpA	NC_009089	fig|272563.8.peg.1667	CD1591	558	kdpA	Potassium-transporting ATPase A chain (EC 3.6.3.12) (TC 3.A.3.7.1)	0.998	0.998
NC_013316	685	fig|645463.3.peg.1593	CDR20291_1490	kdpB	NC_009089	fig|272563.8.peg.1668	CD1592	685	kdpB	Potassium-transporting ATPase B chain (EC 3.6.3.12) (TC 3.A.3.7.1)	0.997	0.999
NC_013316	208	fig|645463.3.peg.1594	CDR20291_1491	kdpC	NC_009089	fig|272563.8.peg.1669	CD1593	208	kdpC	Potassium-transporting ATPase C chain (EC 3.6.3.12) (TC 3.A.3.7.1)	0.99	0.995
NC_013316	238	fig|645463.3.peg.164	CDR20291_0149		NC_009089	fig|272563.8.peg.167	CD0150	238		tRNA threonylcarbamoyladenosine biosynthesis protein TsaB	0.992	0.996
NC_013316	302	fig|645463.3.peg.1595	CDR20291_1492	cysM	NC_009089	fig|272563.8.peg.1670	CD1594	302	cysM	Cysteine synthase (EC 2.5.1.47)	1	0.997
NC_013316	196	fig|645463.3.peg.1596	CDR20291_1493	cysA	NC_009089	fig|272563.8.peg.1671	CD1595	196	cysA	Serine acetyltransferase (EC 2.3.1.30)	1	0.995
NC_013316	62	fig|645463.3.peg.1597			NC_009089	fig|272563.8.peg.1672		62		Ferredoxin	1	0.984
NC_013316	289	fig|645463.3.peg.1598	CDR20291_1494	map2	NC_009089	fig|272563.8.peg.1673	CD1596	289	map2	Methionine aminopeptidase (EC 3.4.11.18)	0.997	0.997
NC_013316	414	fig|645463.3.peg.1599	CDR20291_1495		NC_009089	fig|272563.8.peg.1674	CD1597	414		hypothetical protein	0.981	0.998
NC_013316	103	fig|645463.3.peg.1600	CDR20291_1496		NC_009089	fig|272563.8.peg.1675	CD1598	103		hypothetical protein	1	0.99
NC_013316	264	fig|645463.3.peg.1601	CDR20291_1497	thiD	NC_009089	fig|272563.8.peg.1676	CD1599	264	thiD	Hydroxymethylpyrimidine phosphate kinase ThiD (EC 2.7.4.7)	1	0.996
NC_013316	262	fig|645463.3.peg.1602	CDR20291_1498	thiK	NC_009089	fig|272563.8.peg.1677	CD1600	262	thiK	Hydroxyethylthiazole kinase (EC 2.7.1.50)	0.992	0.996
NC_013316	210	fig|645463.3.peg.1603	CDR20291_1499	thiE1	NC_009089	fig|272563.8.peg.1678	CD1601	210	thiE1	Thiamin-phosphate pyrophosphorylase (EC 2.5.1.3)	0.99	0.995
NC_013316	100	fig|645463.3.peg.1604	CDR20291_1500		NC_009089	fig|272563.8.peg.1679	CD1602	100		PTS system, cellobiose-specific IIB component (EC 2.7.1.205)	0.98	0.99
NC_013316	158	fig|645463.3.peg.165	CDR20291_0150	rimI	NC_009089	fig|272563.8.peg.168	CD0151	158	rimI	Ribosomal-protein-S18p-alanine acetyltransferase (EC 2.3.1.128)	0.994	0.994
NC_013316	249	fig|645463.3.peg.1605	CDR20291_1501		NC_009089	fig|272563.8.peg.1680	CD1603	249		Efflux ABC transporter, permease protein	0.996	0.996
NC_013316	320	fig|645463.3.peg.1606	CDR20291_1502		NC_009089	fig|272563.8.peg.1681	CD1604	320		Efflux ABC transporter, ATP-binding protein	0.997	0.997
NC_013316	152	fig|645463.3.peg.1607	CDR20291_1503		NC_009089	fig|272563.8.peg.1682	CD1605	152		probable transcription regulator, MerR family	1	0.993
NC_013316	118	fig|645463.3.peg.1608	CDR20291_1504		NC_009089	fig|272563.8.peg.1683	CD1606	118		Transcriptional regulator, GntR family	1	0.992
NC_013316	238	fig|645463.3.peg.1609	CDR20291_1505		NC_009089	fig|272563.8.peg.1684	CD1607	238		Efflux ABC transporter, ATP-binding protein	1	0.996
NC_013316	274	fig|645463.3.peg.1610	CDR20291_1506		NC_009089	fig|272563.8.peg.1685	CD1608	274		ABC transporter, permease protein	0.982	0.996
NC_013316	399	fig|645463.3.peg.1611	CDR20291_1507		NC_009089	fig|272563.8.peg.1686	CD1609	399		hypothetical protein	0.99	0.997
NC_013316	270	fig|645463.3.peg.1612	CDR20291_1508		NC_009089	fig|272563.8.peg.1687	CD1610	270		hypothetical protein	0.993	0.996
NC_013316	422	fig|645463.3.peg.1613	CDR20291_1509		NC_009089	fig|272563.8.peg.1688	CD1611	422		hypothetical protein	0.979	0.998
NC_013316	393	fig|645463.3.peg.1614	CDR20291_1510		NC_009089	fig|272563.8.peg.1689	CD1612	393		putative amidohydrolase	0.997	0.997
NC_013316	338	fig|645463.3.peg.166	CDR20291_0151	gcp	NC_009089	fig|272563.8.peg.169	CD0152	338	gcp	N(6)-L-threonylcarbamoyladenine synthase (EC 2.3.1.234)	0.997	0.997
NC_013316	305	fig|645463.3.peg.1615	CDR20291_1511		NC_009089	fig|272563.8.peg.1690	CD1613	305		hypothetical protein	1	0.997
NC_013316	264	fig|645463.3.peg.1616	CDR20291_1512		NC_009089	fig|272563.8.peg.1691	CD1614	264		Efflux ABC transporter, ATP-binding protein	0.996	0.996
NC_013316	686	fig|645463.3.peg.1617	CDR20291_1513		NC_009089	fig|272563.8.peg.1692	CD1615	686		hypothetical protein	0.996	0.999
NC_013316	453	fig|645463.3.peg.1618	CDR20291_1514		NC_009089	fig|272563.8.peg.1693	CD1616	453		hypothetical protein	0.989	0.998
NC_013316	122	fig|645463.3.peg.1619	CDR20291_1515		NC_009089	fig|272563.8.peg.1694	CD1617	122		Transcriptional regulator, GntR family	1	0.992
NC_013316	241	fig|645463.3.peg.1620	CDR20291_1516		NC_009089	fig|272563.8.peg.1695	CD1618	241		Efflux ABC transporter, ATP-binding protein	1	0.996
NC_013316	254	fig|645463.3.peg.1621	CDR20291_1517		NC_009089	fig|272563.8.peg.1696	CD1619	254		hypothetical protein	1	0.996
NC_013316	416	fig|645463.3.peg.1622	CDR20291_1518		NC_009089	fig|272563.8.peg.1697	CD1620	416		Uncharacterized MFS-type transporter	0.995	0.998
NC_013316	294	fig|645463.3.peg.1623	CDR20291_1519		NC_009089	fig|272563.8.peg.1698	CD1621	294		hypothetical protein	0.99	0.997
NC_013316	205	fig|645463.3.peg.1624	CDR20291_1520		NC_009089	fig|272563.8.peg.1699	CD1622	205		hypothetical protein	0.985	0.995
NC_013316	105	fig|645463.3.peg.9			NC_009089	fig|272563.8.peg.17	CD0009	105	rsbV	anti sigma b factor antagonist RsbV	0.99	0.99
NC_013316	902	fig|645463.3.peg.167	CDR20291_0152	hpdB	NC_009089	fig|272563.8.peg.170	CD0153	902	hpdB	4-hydroxyphenylacetate decarboxylase, large subunit (EC 4.1.1.83)	0.999	0.999
NC_013316	843	fig|645463.3.peg.1625	CDR20291_1521		NC_009089	fig|272563.8.peg.1700	CD1623	843		Probable flavoprotein	0.998	0.999
NC_013316	233	fig|645463.3.peg.1626	CDR20291_1522	vanR	NC_009089	fig|272563.8.peg.1701	CD1624	233	vanR	Vancomycin (or other glycopeptides) response regulator VanR => VanG-type	0.996	0.996
NC_013316	232	fig|645463.3.peg.3318	CDR20291_3125		NC_009089	fig|272563.8.peg.1701	CD1624	233	vanR	Vancomycin (or other glycopeptides) response regulator VanR => VanG-type	0.565	0.987
NC_013316	380	fig|645463.3.peg.1627	CDR20291_1523	vanS	NC_009089	fig|272563.8.peg.1702	CD1625	380	vanS	Vancomycin (or other glycopeptides) histidine kinase VanS => VanG-type	0.997	0.997
NC_013316	371	fig|645463.3.peg.3317	CDR20291_3124		NC_009089	fig|272563.8.peg.1702	CD1625	380	vanS	Vancomycin (or other glycopeptides) histidine kinase VanS => VanG-type	0.416	0.782
NC_013316	366	fig|645463.3.peg.1628	CDR20291_1524	vanG	NC_009089	fig|272563.8.peg.1703	CD1626	366	vanG	D-alanine--D-serine ligase (EC 6.3.2.35) => VanG	0.992	0.997
NC_013316	267	fig|645463.3.peg.1629	CDR20291_1525		NC_009089	fig|272563.8.peg.1704	CD1627	267		D-Ala-D-Ala dipeptidase/carboxypeptidase (EC 3.4.16.4)(EC 3.4.13.22) => VanXY-G	1	0.996
NC_013316	712	fig|645463.3.peg.1630	CDR20291_1526	vanTG	NC_009089	fig|272563.8.peg.1705	CD1628	712	vanTG	Membrane-bound serine/alanine racemase (EC 5.1.1.18) (EC 5.1.1.1) => VanT-Cd	1	0.999
NC_013316	206	fig|645463.3.peg.1631	CDR20291_1527		NC_009089	fig|272563.8.peg.1706	CD1629	206		Alkaline phosphatase like protein	1	0.995
NC_013316	178	fig|645463.3.peg.1632	CDR20291_1528		NC_009089	fig|272563.8.peg.1707	CD1630	178		hypothetical protein	1	0.994
NC_013316	234	fig|645463.3.peg.1633	CDR20291_1529	sodA	NC_009089	fig|272563.8.peg.1708	CD1631	234	sodA	Superoxide dismutase [Mn] (EC 1.15.1.1)	1	0.996
NC_013316	624	fig|645463.3.peg.1634	CDR20291_1530	asnB	NC_009089	fig|272563.8.peg.1709	CD1632	624	asnB	Asparagine synthetase [glutamine-hydrolyzing] (EC 6.3.5.4) AsnB	0.998	0.998
NC_013316	85	fig|645463.3.peg.168	CDR20291_0153	hpdC	NC_009089	fig|272563.8.peg.171	CD0154	85	hpdC	4-hydroxyphenylacetate decarboxylase, small subunit (EC 4.1.1.83)	0.988	0.988
NC_013316	478	fig|645463.3.peg.1635	CDR20291_1531		NC_009089	fig|272563.8.peg.1710	CD1633	478		Serine protease precursor MucD/AlgY associated with sigma factor RpoE	0.987	0.998
NC_013316	192	fig|645463.3.peg.1636	CDR20291_1532		NC_009089	fig|272563.8.peg.1711	CD1634	192		Tellurium resistance protein TerD	1	0.995
NC_013316	192	fig|645463.3.peg.1637	CDR20291_1533		NC_009089	fig|272563.8.peg.1712	CD1635	192		Tellurium resistance protein TerD	0.995	0.995
NC_013316	209	fig|645463.3.peg.1638	CDR20291_1534		NC_009089	fig|272563.8.peg.1713	CD1636	209		Tellurium resistance protein TerD	1	0.995
NC_013316	919	fig|645463.3.peg.1639	CDR20291_1535		NC_009089	fig|272563.8.peg.1714	CD1637	919		Lead, cadmium, zinc and mercury transporting ATPase (EC 3.6.3.3) (EC 3.6.3.5); Copper-translocating P-type ATPase (EC 3.6.3.4)	1	0.999
NC_013316	520	fig|645463.3.peg.1640	CDR20291_1536		NC_009089	fig|272563.8.peg.1715	CD1638	520		FIG013452: putative tellurium resistance protein	0.994	0.998
NC_013316	378	fig|645463.3.peg.1641	CDR20291_1537		NC_009089	fig|272563.8.peg.1716	CD1639	378		Uncharacterized protein YceH	1	0.997
NC_013316	358	fig|645463.3.peg.1642	CDR20291_1538		NC_009089	fig|272563.8.peg.1717	CD1640	358		Similar to citrate lyase beta subunit	0.989	0.997
NC_013316	412	fig|645463.3.peg.1643	CDR20291_1539		NC_009089	fig|272563.8.peg.1718		412		COG0503: Adenine/guanine phosphoribosyltransferases and related PRPP-binding proteins	0.99	0.998
NC_013316	362	fig|645463.3.peg.1644	CDR20291_1540		NC_009089	fig|272563.8.peg.1719	CD1642	362		putative ATP/GTP-binding protein protein	0.994	0.997
NC_013316	316	fig|645463.3.peg.169	CDR20291_0154	hpdA	NC_009089	fig|272563.8.peg.172	CD0155	316	hpdA	4-hydroxyphenylacetate decarboxylase activating enzyme	0.981	0.997
NC_013316	263	fig|645463.3.peg.1645	CDR20291_1541		NC_009089	fig|272563.8.peg.1720	CD1643	263		FIG00514032: hypothetical protein	0.985	0.996
NC_013316	184	fig|645463.3.peg.1646	CDR20291_1542		NC_009089	fig|272563.8.peg.1721	CD1644	184		Transcriptional regulator, MerR family	0.995	0.995
NC_013316	400	fig|645463.3.peg.1647	CDR20291_1543		NC_009089	fig|272563.8.peg.1722	CD1645	400		Uncharacterized membrane protein YjcL	1	0.998
NC_013316	326	fig|645463.3.peg.1648	CDR20291_1544		NC_009089	fig|272563.8.peg.1723	CD1646	326		hypothetical protein	1	0.997
NC_013316	317	fig|645463.3.peg.1649	CDR20291_1545		NC_009089	fig|272563.8.peg.1724	CD1647	317		Iron compound ABC uptake transporter permease protein	0.994	0.997
NC_013316	318	fig|645463.3.peg.1650	CDR20291_1546		NC_009089	fig|272563.8.peg.1725	CD1648	318		Iron compound ABC uptake transporter permease protein	0.994	0.997
NC_013316	251	fig|645463.3.peg.1651	CDR20291_1547		NC_009089	fig|272563.8.peg.1726	CD1649	251		Iron compound ABC uptake transporter ATP-binding protein	1	0.996
NC_013316	321	fig|645463.3.peg.1652	CDR20291_1548		NC_009089	fig|272563.8.peg.1727	CD1650	321		Iron compound ABC uptake transporter substrate-binding protein	0.991	0.997
NC_013316	584	fig|645463.3.peg.1653	CDR20291_1549		NC_009089	fig|272563.8.peg.1728	CD1651	584		hypothetical protein	0.995	0.998
NC_013316	199	fig|645463.3.peg.1654	CDR20291_1550		NC_009089	fig|272563.8.peg.1729	CD1652	199		Tellurium resistance protein TerA	1	0.995
NC_013316	320	fig|645463.3.peg.170	CDR20291_0155		NC_009089	fig|272563.8.peg.173	CD0156	320		CAAX amino terminal protease family protein	0.972	0.997
NC_013316	265	fig|645463.3.peg.1655	CDR20291_1551		NC_009089	fig|272563.8.peg.1730	CD1653	265		Methionine ABC transporter substrate-binding protein	1	0.996
NC_013316	328	fig|645463.3.peg.1656	CDR20291_1552	lplA	NC_009089	fig|272563.8.peg.1731	CD1654	328	lplA	Lipoate-protein ligase A	0.994	0.997
NC_013316	559	fig|645463.3.peg.1657	CDR20291_1553		NC_009089	fig|272563.8.peg.1732	CD1655	559		Na+/H+ antiporter	1	0.998
NC_013316	824	fig|645463.3.peg.1658	CDR20291_1555		NC_009089	fig|272563.8.peg.1734	CD1657	824		Aminomethyltransferase (glycine cleavage system T protein) (EC 2.1.2.10) / Glycine dehydrogenase [decarboxylating] (glycine cleavage system P1 protein) (EC 1.4.4.2)	0.996	0.999
NC_013316	485	fig|645463.3.peg.1659	CDR20291_1556	gcvPB	NC_009089	fig|272563.8.peg.1735	CD1658	485	gcvPB	Glycine dehydrogenase [decarboxylating] (glycine cleavage system P2 protein) (EC 1.4.4.2)	0.996	0.998
NC_013316	785	fig|645463.3.peg.1660	CDR20291_1557		NC_009089	fig|272563.8.peg.1736	CD1659	785		Cation-transporting ATPase	0.991	0.999
NC_013316	105	fig|645463.3.peg.1661	CDR20291_1558		NC_009089	fig|272563.8.peg.1737	CD1660	105		hypothetical protein	1	0.99
NC_013316	251	fig|645463.3.peg.1662	CDR20291_1559		NC_009089	fig|272563.8.peg.1739	CD1662	251		hypothetical protein	1	0.996
NC_013316	423	fig|645463.3.peg.1663	CDR20291_1560	guaD	NC_009089	fig|272563.8.peg.1740	CD1663	423	guaD	Guanine deaminase (EC 3.5.4.3)	0.995	0.998
NC_013316	183	fig|645463.3.peg.1665	CDR20291_1561		NC_009089	fig|272563.8.peg.1741	CD1664	183		Transcriptional regulator	1	0.995
NC_013316	320	fig|645463.3.peg.1666	CDR20291_1562	cysK	NC_009089	fig|272563.8.peg.1742	CD1665	320	cysK	Pyridoxal-5'-phosphate-dependent enzyme beta superfamily (fold type II)	1	0.997
NC_013316	614	fig|645463.3.peg.1667	CDR20291_1563		NC_009089	fig|272563.8.peg.1743	CD1666	614		membrane-anchoring domain / Glycerophosphoryl diester phosphodiesterase (EC 3.1.4.46)	0.993	0.998
NC_013316	194	fig|645463.3.peg.1668	CDR20291_1564		NC_009089	fig|272563.8.peg.1744	CD1667	176		Galactoside O-acetyltransferase (EC 2.3.1.18)	0.897	0.994
NC_013316	58	fig|645463.3.peg.1669			NC_009089	fig|272563.8.peg.1745		58		hypothetical protein	1	0.983
NC_013316	340	fig|645463.3.peg.1670	CDR20291_1565		NC_009089	fig|272563.8.peg.1746	CD1668	340		hypothetical protein	0.988	0.997
NC_013316	295	fig|645463.3.peg.1671	CDR20291_1566		NC_009089	fig|272563.8.peg.1747	CD1669	295		Efflux ABC transporter, ATP-binding protein	0.98	0.997
NC_013316	257	fig|645463.3.peg.1672	CDR20291_1567		NC_009089	fig|272563.8.peg.1748	CD1670	257		hypothetical protein	0.988	0.996
NC_013316	241	fig|645463.3.peg.1673	CDR20291_1568		NC_009089	fig|272563.8.peg.1749	CD1671	241		Two-component transcriptional response regulator, LuxR family	0.992	0.996
NC_013316	326	fig|645463.3.peg.171	CDR20291_0156		NC_009089	fig|272563.8.peg.175		217		hypothetical protein	0.938	0.963
NC_013316	467	fig|645463.3.peg.1674	CDR20291_1569		NC_009089	fig|272563.8.peg.1750	CD1672	467		Two-component system sensor histidine kinase	0.991	0.998
NC_013316	274	fig|645463.3.peg.1675	CDR20291_1570		NC_009089	fig|272563.8.peg.1751	CD1673	274		Membrane protein	0.993	0.996
NC_013316	206	fig|645463.3.peg.1677	CDR20291_1571		NC_009089	fig|272563.8.peg.1752	CD1674	206		Iron-sulfur flavoprotein	0.995	0.995
NC_013316	110	fig|645463.3.peg.1678	CDR20291_1572		NC_009089	fig|272563.8.peg.1753	CD1675	110		Transcriptional regulator, HxlR family	1	0.991
NC_013316	213	fig|645463.3.peg.1679	CDR20291_1573	pcp	NC_009089	fig|272563.8.peg.1754	CD1676	213	pcp	Pyrrolidone-carboxylate peptidase (EC 3.4.19.3)	0.981	0.995
NC_013316	310	fig|645463.3.peg.1680	CDR20291_1574		NC_009089	fig|272563.8.peg.1755	CD1677	310		FIG001614: Membrane protein	1	0.997
NC_013316	221	fig|645463.3.peg.1681	CDR20291_1575		NC_009089	fig|272563.8.peg.1756	CD1678	221		FIG015373: Membrane protein	1	0.995
NC_013316	157	fig|645463.3.peg.1682	CDR20291_1577		NC_009089	fig|272563.8.peg.1757	CD1679	159		putative flavodoxin	0.981	0.994
NC_013316	134	fig|645463.3.peg.1683	CDR20291_1578		NC_009089	fig|272563.8.peg.1758	CD1680	134		hypothetical protein	1	0.993
NC_013316	209	fig|645463.3.peg.1684	CDR20291_1579		NC_009089	fig|272563.8.peg.1759	CD1681	209		Transcriptional regulator, AcrR family	0.99	0.995
NC_013316	155	fig|645463.3.peg.172	CDR20291_0157		NC_009089	fig|272563.8.peg.176	CD0159	155		putative glyoxalase	0.981	0.994
NC_013316	152	fig|645463.3.peg.3663	CDR20291_3455		NC_009089	fig|272563.8.peg.176	CD0159	155		putative glyoxalase	0.526	0.987
NC_013316	322	fig|645463.3.peg.1685	CDR20291_1580	iunH	NC_009089	fig|272563.8.peg.1760	CD1682	322	iunH	preQ1-regulated inosine-uridine nucleoside hydrolase (EC 3.2.2.1)	0.997	0.997
NC_013316	187	fig|645463.3.peg.1686	CDR20291_1581		NC_009089	fig|272563.8.peg.1761	CD1683	187		Substrate-specific component STY3230 of queuosine-regulated ECF transporter	1	0.995
NC_013316	229	fig|645463.3.peg.1687	CDR20291_1582		NC_009089	fig|272563.8.peg.1762	CD1684	229		hypothetical protein	0.983	0.996
NC_013316	242	fig|645463.3.peg.1688	CDR20291_1583		NC_009089	fig|272563.8.peg.1763	CD1685	242		hypothetical protein	0.988	0.996
NC_013316	224	fig|645463.3.peg.1689	CDR20291_1584		NC_009089	fig|272563.8.peg.1764	CD1686	224		Putative DNA-binding protein	0.987	0.996
NC_013316	278	fig|645463.3.peg.1690	CDR20291_1585		NC_009089	fig|272563.8.peg.1765	CD1687	278		hypothetical protein	1	0.996
NC_013316	223	fig|645463.3.peg.1691	CDR20291_1586		NC_009089	fig|272563.8.peg.1766	CD1688	223		Two component system response regulator CiaR	1	0.996
NC_013316	334	fig|645463.3.peg.1692	CDR20291_1587		NC_009089	fig|272563.8.peg.1767	CD1689	334		Two component system sensor histidine kinase CiaH (EC 2.7.3.-)	1	0.997
NC_013316	105	fig|645463.3.peg.1693	CDR20291_1588	trxA1	NC_009089	fig|272563.8.peg.1768	CD1690	105	trxA1	Thioredoxin	0.99	0.99
NC_013316	292	fig|645463.3.peg.1694	CDR20291_1589	trxB1	NC_009089	fig|272563.8.peg.1769	CD1691	292	trxB1	Thioredoxin reductase (EC 1.8.1.9)	1	0.997
NC_013316	237	fig|645463.3.peg.173	CDR20291_0158		NC_009089	fig|272563.8.peg.177	CD0160	237		Two-component transcriptional response regulator, LuxR family	0.996	0.996
NC_013316	122	fig|645463.3.peg.1695	CDR20291_1590		NC_009089	fig|272563.8.peg.1770	CD1692	122		transcriptional regulator, ArsR family/dinitrogenase iron-molybdenum cofactor family protein	1	0.992
NC_013316	123	fig|645463.3.peg.1696	CDR20291_1591		NC_009089	fig|272563.8.peg.1771	CD1693	123		Transcriptional regulator	1	0.992
NC_013316	151	fig|645463.3.peg.1697	CDR20291_1592		NC_009089	fig|272563.8.peg.1772	CD1694	151		hypothetical protein	1	0.993
NC_013316	421	fig|645463.3.peg.1698	CDR20291_1593		NC_009089	fig|272563.8.peg.1773	CD1695	421		putative anion permease	0.998	0.998
NC_013316	431	fig|645463.3.peg.1699	CDR20291_1594		NC_009089	fig|272563.8.peg.1774	CD1696	431		Sodium:alanine symporter family protein	1	0.995
NC_013316	153	fig|645463.3.peg.1700	CDR20291_1595	ribH	NC_009089	fig|272563.8.peg.1775	CD1697	153	ribH	6,7-dimethyl-8-ribityllumazine synthase (EC 2.5.1.78)	0.993	0.993
NC_013316	397	fig|645463.3.peg.1701	CDR20291_1596	ribA	NC_009089	fig|272563.8.peg.1776	CD1698	397	ribA	3,4-dihydroxy-2-butanone 4-phosphate synthase (EC 4.1.99.12) / GTP cyclohydrolase II (EC 3.5.4.25)	1	0.997
NC_013316	221	fig|645463.3.peg.1702	CDR20291_1597	ribB	NC_009089	fig|272563.8.peg.1777	CD1699	221	ribB	Riboflavin synthase eubacterial/eukaryotic (EC 2.5.1.9)	1	0.995
NC_013316	367	fig|645463.3.peg.1703	CDR20291_1598	ribD	NC_009089	fig|272563.8.peg.1778	CD1700	370	ribD	Diaminohydroxyphosphoribosylaminopyrimidine deaminase (EC 3.5.4.26) / 5-amino-6-(5-phosphoribosylamino)uracil reductase (EC 1.1.1.193)	0.997	0.989
NC_013316	827	fig|645463.3.peg.1704	CDR20291_1599	recQ	NC_009089	fig|272563.8.peg.1779	CD1701	827	recQ	ATP-dependent DNA helicase RecQ	0.994	0.999
NC_013316	487	fig|645463.3.peg.174	CDR20291_0159		NC_009089	fig|272563.8.peg.178	CD0161	520		Efflux ABC transporter, permease/ATP-binding protein	1	0.935
NC_013316	366	fig|645463.3.peg.60	CDR20291_0046		NC_009089	fig|272563.8.peg.1780	CD1702	433	thiC	Phosphomethylpyrimidine synthase ThiC (EC 4.1.99.17)	0.327	0.748
NC_013316	433	fig|645463.3.peg.1705	CDR20291_1600	thiC	NC_009089	fig|272563.8.peg.1780	CD1702	433	thiC	Phosphomethylpyrimidine synthase ThiC (EC 4.1.99.17)	1	0.998
NC_013316	64	fig|645463.3.peg.1706	CDR20291_1601	thiS	NC_009089	fig|272563.8.peg.1781	CD1702A	64	thiS	Sulfur carrier protein ThiS	1	0.984
NC_013316	267	fig|645463.3.peg.1707	CDR20291_1602	thiF	NC_009089	fig|272563.8.peg.1782	CD1703	267	thiF	Sulfur carrier protein ThiS / Sulfur carrier protein ThiS adenylyltransferase (EC 2.7.7.73)	0.996	0.996
NC_013316	256	fig|645463.3.peg.1708	CDR20291_1603	thiG	NC_009089	fig|272563.8.peg.1783	CD1704	256	thiG	Thiazole synthase (EC 2.8.1.10)	1	0.996
NC_013316	367	fig|645463.3.peg.1709	CDR20291_1604	thiH	NC_009089	fig|272563.8.peg.1784	CD1705	367	thiH	2-iminoacetate synthase (ThiH) (EC 4.1.99.19)	0.997	0.997
NC_013316	206	fig|645463.3.peg.1710	CDR20291_1605	thiE2	NC_009089	fig|272563.8.peg.1785	CD1706	229	thiE2	Thiazole tautomerase TenI (EC 5.3.99.10)	0.995	0.895
NC_013316	464	fig|645463.3.peg.1711	CDR20291_1606		NC_009089	fig|272563.8.peg.1786	CD1707	464		Arginine/ornithine antiporter ArcD	1	0.998
NC_013316	455	fig|645463.3.peg.1712	CDR20291_1607		NC_009089	fig|272563.8.peg.1787	CD1708	455		hypothetical protein	1	0.998
NC_013316	202	fig|645463.3.peg.1713	CDR20291_1608		NC_009089	fig|272563.8.peg.1788	CD1709	202		Molybdenum cofactor guanylyltransferase (EC 2.7.7.77)	0.985	0.995
NC_013316	123	fig|645463.3.peg.1714	CDR20291_1609		NC_009089	fig|272563.8.peg.1789	CD1710	123		CoA-binding	1	0.992
NC_013316	473	fig|645463.3.peg.175	CDR20291_0160		NC_009089	fig|272563.8.peg.179	CD0162	473		Radical SAM domain protein	0.998	0.998
NC_013316	112	fig|645463.3.peg.1715	CDR20291_1610		NC_009089	fig|272563.8.peg.1790	CD1711	112		UPF0145 protein TM_0763	1	0.991
NC_013316	167	fig|645463.3.peg.1716	CDR20291_1611	moaB	NC_009089	fig|272563.8.peg.1791	CD1712	167	moaB	Molybdopterin adenylyltransferase (EC 2.7.7.75)	1	0.994
NC_013316	319	fig|645463.3.peg.1717	CDR20291_1612	moaA	NC_009089	fig|272563.8.peg.1792	CD1713	319	moaA	GTP 3',8-cyclase (EC 4.1.99.22)	1	0.997
NC_013316	156	fig|645463.3.peg.1718	CDR20291_1613	moaC	NC_009089	fig|272563.8.peg.1793	CD1714	156	moaC	Cyclic pyranopterin monophosphate synthase (EC 4.6.1.17)	0.994	0.994
NC_013316	143	fig|645463.3.peg.1719	CDR20291_1614		NC_009089	fig|272563.8.peg.1794	CD1715	143		FIG060329: MOSC domain protein	0.993	0.993
NC_013316	38	fig|645463.3.peg.1720			NC_009089	fig|272563.8.peg.1795		38		hypothetical protein	1	0.974
NC_013316	429	fig|645463.3.peg.1721	CDR20291_1615		NC_009089	fig|272563.8.peg.1796	CD1716	429		Cytosine/purine/uracil/thiamine/allantoin permease family protein	1	0.998
NC_013316	359	fig|645463.3.peg.1722	CDR20291_1616		NC_009089	fig|272563.8.peg.1797	CD1717	359		Conservative hypothetical protein probably involved in hydantoin, pyrimidine utilization	0.997	0.997
NC_013316	307	fig|645463.3.peg.433	CDR20291_0405		NC_009089	fig|272563.8.peg.1799	CD1719	369	tlpB	Mobile element protein	0.971	0.829
NC_013316	369	fig|645463.3.peg.577	CDR20291_0530		NC_009089	fig|272563.8.peg.1799	CD1719	369	tlpB	Mobile element protein	0.978	0.997
NC_013316	369	fig|645463.3.peg.755	CDR20291_0697		NC_009089	fig|272563.8.peg.1799	CD1719	369	tlpB	Mobile element protein	0.984	0.997
NC_013316	251	fig|645463.3.peg.1571	CDR20291_1469		NC_009089	fig|272563.8.peg.1799	CD1719	369	tlpB	Mobile element protein	0.984	0.678
NC_013316	369	fig|645463.3.peg.2036	CDR20291_1906		NC_009089	fig|272563.8.peg.1799	CD1719	369	tlpB	Mobile element protein	0.954	0.997
NC_013316	369	fig|645463.3.peg.2998	CDR20291_2834		NC_009089	fig|272563.8.peg.1799	CD1719	369	tlpB	Mobile element protein	0.967	0.997
NC_013316	135	fig|645463.3.peg.10	CDR20291_3551	rsbW	NC_009089	fig|272563.8.peg.18	CD0010	135	rsbW	Serine-protein kinase RsbW (EC 2.7.11.1)	1	0.993
NC_013316	356	fig|645463.3.peg.176	CDR20291_0161		NC_009089	fig|272563.8.peg.180	CD0163	291		hypothetical protein	0.997	0.997
NC_013316	514	fig|645463.3.peg.1723	CDR20291_1617		NC_009089	fig|272563.8.peg.1800	CD1718	370		Hydantoinase/oxoprolinase family protein	0.997	0.997
NC_013316	180	fig|645463.3.peg.1724	CDR20291_1618		NC_009089	fig|272563.8.peg.1801	CD1721	180		hypothetical protein	0.989	0.994
NC_013316	94	fig|645463.3.peg.1725	CDR20291_1619		NC_009089	fig|272563.8.peg.1802	CD1722	94		hypothetical protein	1	0.989
NC_013316	254	fig|645463.3.peg.1726	CDR20291_1620		NC_009089	fig|272563.8.peg.1803	CD1723	254		Acyl-CoA:1-acyl-sn-glycerol-3-phosphate acyltransferase (EC 2.3.1.51)	0.996	0.996
NC_013316	88	fig|645463.3.peg.1727	CDR20291_1621		NC_009089	fig|272563.8.peg.1804	CD1724	88		hypothetical protein	0.977	0.989
NC_013316	269	fig|645463.3.peg.1728	CDR20291_1622		NC_009089	fig|272563.8.peg.1805	CD1725	269		Transcriptional regulator, AraC family	0.989	0.996
NC_013316	93	fig|645463.3.peg.1729	CDR20291_1623		NC_009089	fig|272563.8.peg.1806	CD1726	93		hypothetical protein	0.989	0.989
NC_013316	84	fig|645463.3.peg.1730	CDR20291_1624		NC_009089	fig|272563.8.peg.1807	CD1727	84		hypothetical protein	1	0.988
NC_013316	107	fig|645463.3.peg.1731	CDR20291_1625		NC_009089	fig|272563.8.peg.1808	CD1728	107		hypothetical protein	0.953	0.991
NC_013316	64	fig|645463.3.peg.1732			NC_009089	fig|272563.8.peg.1809		64		hypothetical protein	0.984	0.984
NC_013316	67	fig|645463.3.peg.177	CDR20291_0163		NC_009089	fig|272563.8.peg.181	CD0163B	67		hypothetical protein	1	0.985
NC_013316	539	fig|645463.3.peg.1733	CDR20291_1626		NC_009089	fig|272563.8.peg.1810	CD1729	539		Sodium-dependent phosphate transporter	0.998	0.998
NC_013316	68	fig|645463.3.peg.1734			NC_009089	fig|272563.8.peg.1811		68		hypothetical protein	0.941	0.985
NC_013316	63	fig|645463.3.peg.1735			NC_009089	fig|272563.8.peg.1812		63		hypothetical protein	1	0.984
NC_013316	270	fig|645463.3.peg.1736	CDR20291_1627		NC_009089	fig|272563.8.peg.1813	CD1730	270		Iron-sulfur cluster carrier protein, CA_C2982 type	1	0.996
NC_013316	383	fig|645463.3.peg.1737	CDR20291_1628		NC_009089	fig|272563.8.peg.1814	CD1731	383		hypothetical protein	0.99	0.997
NC_013316	212	fig|645463.3.peg.1738	CDR20291_1629		NC_009089	fig|272563.8.peg.1815	CD1732	212		5-methyltetrahydrofolate--homocysteine methyltransferase (EC 2.1.1.13)	1	0.995
NC_013316	340	fig|645463.3.peg.1739	CDR20291_1630		NC_009089	fig|272563.8.peg.1816	CD1733	340		methylcobamide:CoM methyltransferase-related protein	0.991	0.997
NC_013316	206	fig|645463.3.peg.1740	CDR20291_1631		NC_009089	fig|272563.8.peg.1817	CD1734	206		hypothetical protein	0.981	0.995
NC_013316	228	fig|645463.3.peg.1741	CDR20291_1632		NC_009089	fig|272563.8.peg.1818	CD1735	228		Pyrimidine 5'-nucleotidase YjjG (EC 3.1.3.5)	0.996	0.996
NC_013316	181	fig|645463.3.peg.1742	CDR20291_1633		NC_009089	fig|272563.8.peg.1819	CD1736	181		Transcriptional regulator, MerR family	0.994	0.994
NC_013316	97	fig|645463.3.peg.178	CDR20291_0164		NC_009089	fig|272563.8.peg.182	CD0164	97		hypothetical protein	1	0.99
NC_013316	101	fig|645463.3.peg.615			NC_009089	fig|272563.8.peg.182	CD0164	97		hypothetical protein	0.723	0.959
NC_013316	415	fig|645463.3.peg.1743	CDR20291_1634		NC_009089	fig|272563.8.peg.1820	CD1737	415		D-glycerate transporter (predicted)	1	0.998
NC_013316	664	fig|645463.3.peg.1744	CDR20291_1635		NC_009089	fig|272563.8.peg.1821	CD1738	664		ABC transporter, substrate-binding protein (cluster 3, basic aa/glutamine/opines) / Sensory histidine kinase, AtoS-like	0.989	0.998
NC_013316	440	fig|645463.3.peg.1745	CDR20291_1636		NC_009089	fig|272563.8.peg.1822	CD1739	440		Two-component system response regulator protein	1	0.998
NC_013316	428	fig|645463.3.peg.1746	CDR20291_1637	grdG	NC_009089	fig|272563.8.peg.1823	CD1740	428	grdG	Sarcosine reductase component B alpha subunit (EC 1.21.4.3)	1	0.998
NC_013316	435	fig|645463.3.peg.1747			NC_009089	fig|272563.8.peg.1824	CD1741	435	grdF	Sarcosine reductase component B beta subunit (EC 1.21.4.3) @ selenocysteine-containing	0.998	0.998
NC_013316	74	fig|645463.3.peg.1748	CDR20291_1639		NC_009089	fig|272563.8.peg.1829	CD1745A	74		FeoA-like protein	1	0.986
NC_013316	449	fig|645463.3.peg.179	CDR20291_0165		NC_009089	fig|272563.8.peg.183	CD0165	449		Uncharacterized amino acid permease, GabP family	0.987	0.998
NC_013316	417	fig|645463.3.peg.1749	CDR20291_1640	gltC	NC_009089	fig|272563.8.peg.1830	CD1746	417	gltC	Sodium/glutamate symporter	0.993	0.998
NC_013316	329	fig|645463.3.peg.1750	CDR20291_1641	add	NC_009089	fig|272563.8.peg.1831	CD1747	329	add	Adenosine deaminase (EC 3.5.4.4)	0.997	0.997
NC_013316	246	fig|645463.3.peg.1751	CDR20291_1642		NC_009089	fig|272563.8.peg.1832	CD1748	246		EcsC protein	1	0.996
NC_013316	383	fig|645463.3.peg.1752	CDR20291_1643		NC_009089	fig|272563.8.peg.1833	CD1749	383		Uncharacterized protein YjiM	0.997	0.997
NC_013316	251	fig|645463.3.peg.1753	CDR20291_1644	hgdC	NC_009089	fig|272563.8.peg.1834	CD1750	251	hgdC	Similar to benzoyl-CoA reductase subunit D	0.996	0.996
NC_013316	795	fig|645463.3.peg.1754	CDR20291_1645		NC_009089	fig|272563.8.peg.1835	CD1751	795		Cell surface protein	0.991	0.999
NC_013316	77	fig|645463.3.peg.1755			NC_009089	fig|272563.8.peg.1836		77		hypothetical protein	1	0.987
NC_013316	196	fig|645463.3.peg.1756	CDR20291_1646		NC_009089	fig|272563.8.peg.1837	CD1752	196		hypothetical protein	0.995	0.995
NC_013316	281	fig|645463.3.peg.1757	CDR20291_1647		NC_009089	fig|272563.8.peg.1838	CD1753	281		ATPase component of general energizing module of ECF transporters	0.986	0.996
NC_013316	281	fig|645463.3.peg.3679	CDR20291_3470		NC_009089	fig|272563.8.peg.1838	CD1753	281		ATPase component of general energizing module of ECF transporters	0.698	0.996
NC_013316	225	fig|645463.3.peg.1758	CDR20291_1648		NC_009089	fig|272563.8.peg.1839	CD1754	227		ABC transporter, permease protein	0.974	0.996
NC_013316	227	fig|645463.3.peg.3680	CDR20291_3471		NC_009089	fig|272563.8.peg.1839	CD1754	227		ABC transporter, permease protein	0.485	0.996
NC_013316	406	fig|645463.3.peg.180	CDR20291_0166		NC_009089	fig|272563.8.peg.184	CD0166	406		N-acetyl-L,L-diaminopimelate deacetylase homolog	0.998	0.998
NC_013316	238	fig|645463.3.peg.1759	CDR20291_1649		NC_009089	fig|272563.8.peg.1840	CD1755	238		D-alanyl-D-alanine carboxypeptidase (EC 3.4.16.4)	0.987	0.996
NC_013316	232	fig|645463.3.peg.3681	CDR20291_3472		NC_009089	fig|272563.8.peg.1840	CD1755	238		D-alanyl-D-alanine carboxypeptidase (EC 3.4.16.4)	0.414	0.992
NC_013316	92	fig|645463.3.peg.1760	CDR20291_1650		NC_009089	fig|272563.8.peg.1841	CD1755A	87		Transcriptional regulator, Xre family	1	0.989
NC_013316	151	fig|645463.3.peg.1761	CDR20291_1651	def1	NC_009089	fig|272563.8.peg.1842	CD1756	151	def1	Peptide deformylase (EC 3.5.1.88)	1	0.993
NC_013316	153	fig|645463.3.peg.1762	CDR20291_1652		NC_009089	fig|272563.8.peg.1843	CD1757	153		hypothetical protein	1	0.993
NC_013316	300	fig|645463.3.peg.1763	CDR20291_1653		NC_009089	fig|272563.8.peg.1844	CD1758	300		Radical SAM domain protein	0.993	0.997
NC_013316	276	fig|645463.3.peg.1764	CDR20291_1654		NC_009089	fig|272563.8.peg.1845	CD1759	276		hypothetical protein	0.989	0.996
NC_013316	44	fig|645463.3.peg.1765			NC_009089	fig|272563.8.peg.1846	CD1759A	44		hypothetical protein	0.932	0.977
NC_013316	253	fig|645463.3.peg.1766	CDR20291_1655		NC_009089	fig|272563.8.peg.1847	CD1760	253		Ferredoxin	0.996	0.996
NC_013316	125	fig|645463.3.peg.1767			NC_009089	fig|272563.8.peg.1848	CD1761	260		Phenazine biosynthesis protein PhzF like	0.984	0.477
NC_013316	94	fig|645463.3.peg.1768			NC_009089	fig|272563.8.peg.1848	CD1761	260		Phenazine biosynthesis protein PhzF like	0.968	0.358
NC_013316	139	fig|645463.3.peg.1769	CDR20291_1657		NC_009089	fig|272563.8.peg.1849	CD1762	139		Uncharacterized protein DUF2992, B. subtilis YjdF ortholog	0.986	0.993
NC_013316	670	fig|645463.3.peg.181	CDR20291_0167		NC_009089	fig|272563.8.peg.185	CD0167	670		hypothetical protein	0.997	0.999
NC_013316	69	fig|645463.3.peg.1770	CDR20291_1658		NC_009089	fig|272563.8.peg.1850	CD1763	69		Uncharacterized membrane protein YsdA	1	0.986
NC_013316	233	fig|645463.3.peg.1771	CDR20291_1659		NC_009089	fig|272563.8.peg.1851	CD1764	233		Solo B3/4 domain (OB-fold DNA/RNA-binding) of Phe-aaRS-beta	1	0.996
NC_013316	202	fig|645463.3.peg.1772	CDR20291_1660		NC_009089	fig|272563.8.peg.1852	CD1765	202		ADP-ribose pyrophosphatase (EC 3.6.1.13)	1	0.995
NC_013316	154	fig|645463.3.peg.1773	CDR20291_1661		NC_009089	fig|272563.8.peg.1853	CD1766	154		putative lipoprotein	0.987	0.994
NC_013316	338	fig|645463.3.peg.1774	CDR20291_1662	gapA	NC_009089	fig|272563.8.peg.1855	CD1767	338	gapA	NAD-dependent glyceraldehyde-3-phosphate dehydrogenase (EC 1.2.1.12)	0.991	0.997
NC_013316	355	fig|645463.3.peg.1775	CDR20291_1663		NC_009089	fig|272563.8.peg.1856	CD1768	355		hypothetical protein	1	0.997
NC_013316	1417	fig|645463.3.peg.1776	CDR20291_1664		NC_009089	fig|272563.8.peg.1857	CD1769	1417		Activator of (R)-2-hydroxyglutaryl-CoA dehydratase	0.999	0.999
NC_013316	164	fig|645463.3.peg.1777	CDR20291_1665	ogt2	NC_009089	fig|272563.8.peg.1858	CD1770	164	ogt2	Methylated-DNA--protein-cysteine methyltransferase (EC 2.1.1.63)	0.982	0.994
NC_013316	125	fig|645463.3.peg.1778	CDR20291_1666		NC_009089	fig|272563.8.peg.1859	CD1771	125		hypothetical protein	1	0.992
NC_013316	216	fig|645463.3.peg.182	CDR20291_0168		NC_009089	fig|272563.8.peg.186	CD0168	216		hypothetical protein	1	0.995
NC_013316	149	fig|645463.3.peg.1779	CDR20291_1667		NC_009089	fig|272563.8.peg.1860	CD1772	149		hypothetical protein	1	0.993
NC_013316	435	fig|645463.3.peg.1780	CDR20291_1668		NC_009089	fig|272563.8.peg.1861	CD1773	435		hypothetical protein	0.991	0.998
NC_013316	267	fig|645463.3.peg.1781	CDR20291_1669		NC_009089	fig|272563.8.peg.1862	CD1774	267		ABC transporter, substrate-binding protein (cluster 3, basic aa/glutamine/opines)	0.996	0.996
NC_013316	203	fig|645463.3.peg.1782	CDR20291_1670		NC_009089	fig|272563.8.peg.1863	CD1775	203		ABC transporter, permease protein (cluster 3, basic aa/glutamine/opines)	1	0.995
NC_013316	223	fig|645463.3.peg.1783	CDR20291_1671		NC_009089	fig|272563.8.peg.1864	CD1776	223		ABC transporter, ATP-binding protein (cluster 3, basic aa/glutamine/opines)	1	0.996
NC_013316	120	fig|645463.3.peg.1784	CDR20291_1672		NC_009089	fig|272563.8.peg.1865	CD1777	120		FIG138056: a glutathione-dependent thiol reductase	1	0.992
NC_013316	233	fig|645463.3.peg.1785	CDR20291_1673		NC_009089	fig|272563.8.peg.1866	CD1778	233		hypothetical protein	0.996	0.996
NC_013316	267	fig|645463.3.peg.1786	CDR20291_1674		NC_009089	fig|272563.8.peg.1867	CD1779	267		ATP-utilizing enzyme of the PP-loop superfamily	0.985	0.996
NC_013316	382	fig|645463.3.peg.1787	CDR20291_1675		NC_009089	fig|272563.8.peg.1868	CD1780	382		23S rRNA (guanine(2445)-N(2))-methyltransferase (EC 2.1.1.173)	1	0.997
NC_013316	462	fig|645463.3.peg.1788	CDR20291_1676		NC_009089	fig|272563.8.peg.1869	CD1781	462		hypothetical protein	0.998	0.998
NC_013316	458	fig|645463.3.peg.183	CDR20291_0169		NC_009089	fig|272563.8.peg.187	CD0169	458		MATE efflux family protein	1	0.998
NC_013316	232	fig|645463.3.peg.1789	CDR20291_1677		NC_009089	fig|272563.8.peg.1870	CD1782	232		Two-component transcriptional response regulator, LuxR family	0.996	0.996
NC_013316	447	fig|645463.3.peg.1790	CDR20291_1678		NC_009089	fig|272563.8.peg.1871	CD1783	447		Two-component system sensor histidine kinase	1	0.998
NC_013316	245	fig|645463.3.peg.1791	CDR20291_1679	truA2	NC_009089	fig|272563.8.peg.1872	CD1784	245	truA2	tRNA pseudouridine(38-40) synthase (EC 5.4.99.12)	1	0.996
NC_013316	399	fig|645463.3.peg.1792	CDR20291_1680	argG	NC_009089	fig|272563.8.peg.1873	CD1785	399	argG	Argininosuccinate synthase (EC 6.3.4.5)	1	0.997
NC_013316	348	fig|645463.3.peg.1793	CDR20291_1681		NC_009089	fig|272563.8.peg.1874	CD1786	348		hypothetical protein	0.989	0.997
NC_013316	387	fig|645463.3.peg.1794	CDR20291_1682		NC_009089	fig|272563.8.peg.1875	CD1787	387		Transcriptional regulator, MerR family	0.982	0.997
NC_013316	126	fig|645463.3.peg.1795	CDR20291_1683		NC_009089	fig|272563.8.peg.1876	CD1788	126		hypothetical protein	1	0.992
NC_013316	219	fig|645463.3.peg.1796	CDR20291_1684		NC_009089	fig|272563.8.peg.1877	CD1789	219		hypothetical protein	1	0.995
NC_013316	42	fig|645463.3.peg.1797			NC_009089	fig|272563.8.peg.1878		42		hypothetical protein	1	0.976
NC_013316	324	fig|645463.3.peg.1798	CDR20291_1685		NC_009089	fig|272563.8.peg.1879	CD1790	324		putative exonuclease	0.997	0.997
NC_013316	637	fig|645463.3.peg.184	CDR20291_0170		NC_009089	fig|272563.8.peg.188	CD0170	637		Bis-ABC ATPase YheS	1	0.998
NC_013316	115	fig|645463.3.peg.1799	CDR20291_1686		NC_009089	fig|272563.8.peg.1880	CD1791	115		hypothetical protein	1	0.991
NC_013316	318	fig|645463.3.peg.1800	CDR20291_1687		NC_009089	fig|272563.8.peg.1881	CD1792	318		L-threonine 3-dehydrogenase (EC 1.1.1.103)	0.994	0.997
NC_013316	122	fig|645463.3.peg.1801	CDR20291_1688		NC_009089	fig|272563.8.peg.1882	CD1793	122		no significant homology 1 putative transmembrane region was found by PSORT	0.992	0.992
NC_013316	81	fig|645463.3.peg.1802	CDR20291_1689		NC_009089	fig|272563.8.peg.1883	CD1794	81		hypothetical protein	1	0.988
NC_013316	87	fig|645463.3.peg.1803	CDR20291_1690		NC_009089	fig|272563.8.peg.1884	CD1795	87		hypothetical protein	1	0.989
NC_013316	315	fig|645463.3.peg.1804	CDR20291_1691		NC_009089	fig|272563.8.peg.1885	CD1796	315		Putative sulfite reductase, GSU1351 type	0.997	0.997
NC_013316	543	fig|645463.3.peg.1805	CDR20291_1692		NC_009089	fig|272563.8.peg.1886	CD1797	543		NADH dehydrogenase (EC 1.6.99.3)	1	0.998
NC_013316	198	fig|645463.3.peg.1807	CDR20291_1693		NC_009089	fig|272563.8.peg.1887	CD1798	305		Transcriptional regulator, LysR family	1	0.646
NC_013316	193	fig|645463.3.peg.1808	CDR20291_1694		NC_009089	fig|272563.8.peg.1888	CD1799	193		Tellurium resistance protein TerD	1	0.995
NC_013316	188	fig|645463.3.peg.1809	CDR20291_1695		NC_009089	fig|272563.8.peg.1889	CD1800	188		Tellurium resistance protein TerD	1	0.995
NC_013316	210	fig|645463.3.peg.185	CDR20291_0171		NC_009089	fig|272563.8.peg.189	CD0171	210		Redox-sensing transcriptional repressor Rex	1	0.995
NC_013316	284	fig|645463.3.peg.1810	CDR20291_1696		NC_009089	fig|272563.8.peg.1890	CD1801	284		UPF0750 membrane protein YvjA	1	0.996
NC_013316	296	fig|645463.3.peg.1811	CDR20291_1697		NC_009089	fig|272563.8.peg.1891	CD1802	296		MBL-fold metallo-hydrolase superfamily	0.997	0.997
NC_013316	584	fig|645463.3.peg.1812	CDR20291_1698		NC_009089	fig|272563.8.peg.1892	CD1803	584		Cell surface protein	0.988	0.998
NC_013316	328	fig|645463.3.peg.1813	CDR20291_1699	scrR	NC_009089	fig|272563.8.peg.1893	CD1804	328	scrR	Sucrose operon repressor ScrR, LacI family	0.994	0.997
NC_013316	493	fig|645463.3.peg.1814	CDR20291_1700	sacA	NC_009089	fig|272563.8.peg.1894	CD1805	493	sacA	Sucrose-6-phosphate hydrolase (EC 3.2.1.26)	0.992	0.998
NC_013316	323	fig|645463.3.peg.1815	CDR20291_1701	scrK	NC_009089	fig|272563.8.peg.1895	CD1806	323	scrK	Fructokinase (EC 2.7.1.4)	0.991	0.997
NC_013316	200	fig|645463.3.peg.1816	CDR20291_1702		NC_009089	fig|272563.8.peg.1896	CD1807	200		Iron-sulfur flavoprotein	0.99	0.995
NC_013316	403	fig|645463.3.peg.1817	CDR20291_1703		NC_009089	fig|272563.8.peg.1897	CD1808	403		Diaminopimelate decarboxylase (EC 4.1.1.20)	0.993	0.998
NC_013316	65	fig|645463.3.peg.1818			NC_009089	fig|272563.8.peg.1898		65		hypothetical protein	1	0.985
NC_013316	323	fig|645463.3.peg.1819	CDR20291_1704		NC_009089	fig|272563.8.peg.1899		323		Multidrug-efflux transporter, major facilitator superfamily (MFS)	1	0.997
NC_013316	257	fig|645463.3.peg.11	CDR20291_3552	sigB	NC_009089	fig|272563.8.peg.19	CD0011	257	sigB	RNA polymerase sigma factor SigB	1	0.996
NC_013316	176	fig|645463.3.peg.186	CDR20291_0172		NC_009089	fig|272563.8.peg.190	CD0172	176		Uncharacterized protein MA0381	0.994	0.994
NC_013316	125	fig|645463.3.peg.1820	CDR20291_1705		NC_009089	fig|272563.8.peg.1900	CD1810	125		Transcriptional regulator, MecI family	1	0.992
NC_013316	219	fig|645463.3.peg.1821	CDR20291_1706		NC_009089	fig|272563.8.peg.1901	CD1811	219		hypothetical protein	1	0.995
NC_013316	113	fig|645463.3.peg.1822	CDR20291_1707		NC_009089	fig|272563.8.peg.1902	CD1812	113		hypothetical protein	1	0.991
NC_013316	143	fig|645463.3.peg.1823	CDR20291_1708		NC_009089	fig|272563.8.peg.1903	CD1813	143		hypothetical protein	0.986	0.993
NC_013316	213	fig|645463.3.peg.1824	CDR20291_1709		NC_009089	fig|272563.8.peg.1904	CD1814	213		Phosphoglycerate mutase (EC 5.4.2.11)	1	0.995
NC_013316	417	fig|645463.3.peg.1825	CDR20291_1710		NC_009089	fig|272563.8.peg.1905	CD1815	417		NAD(FAD)-utilizing dehydrogenases	0.995	0.998
NC_013316	216	fig|645463.3.peg.1826	CDR20291_1711	cmk	NC_009089	fig|272563.8.peg.1906	CD1816	216	cmk	Cytidylate kinase (EC 2.7.4.25)	0.991	0.995
NC_013316	198	fig|645463.3.peg.1827	CDR20291_1712		NC_009089	fig|272563.8.peg.1907	CD1817	198		Acyl-CoA:1-acyl-sn-glycerol-3-phosphate acyltransferase (EC 2.3.1.51)	1	0.995
NC_013316	279	fig|645463.3.peg.1828	CDR20291_1713	ispH	NC_009089	fig|272563.8.peg.1908	CD1818	279	ispH	4-hydroxy-3-methylbut-2-enyl diphosphate reductase (EC 1.17.7.4)	0.993	0.996
NC_013316	384	fig|645463.3.peg.1829	CDR20291_1714		NC_009089	fig|272563.8.peg.1909	CD1819	384		Predicted manganese transporter, 11 TMS	0.997	0.997
NC_013316	56	fig|645463.3.peg.187	CDR20291_0173	fdxA	NC_009089	fig|272563.8.peg.191	CD0172A	56	fdxA	Ferredoxin	1	0.982
NC_013316	565	fig|645463.3.peg.1830	CDR20291_1715	ade	NC_009089	fig|272563.8.peg.1912	CD1820	492	ade	Adenine deaminase (EC 3.5.4.2)	0.994	0.998
NC_013316	154	fig|645463.3.peg.1831	CDR20291_1716	bcp	NC_009089	fig|272563.8.peg.1913	CD1822	154	bcp	Thiol peroxidase, Bcp-type (EC 1.11.1.15)	1	0.994
NC_013316	247	fig|645463.3.peg.1832	CDR20291_1717		NC_009089	fig|272563.8.peg.1914	CD1823	247		UPF0246 protein YaaA	0.992	0.996
NC_013316	885	fig|645463.3.peg.1833	CDR20291_1718		NC_009089	fig|272563.8.peg.1915	CD1824	885		Cation-transporting ATPase	0.998	0.999
NC_013316	421	fig|645463.3.peg.1834	CDR20291_1719	cysD	NC_009089	fig|272563.8.peg.1916	CD1825	421	cysD	O-acetylhomoserine sulfhydrylase (EC 2.5.1.49) @ O-succinylhomoserine sulfhydrylase (EC 2.5.1.48)	1	0.998
NC_013316	296	fig|645463.3.peg.1835	CDR20291_1720	metA	NC_009089	fig|272563.8.peg.1917	CD1826	296	metA	Homoserine O-succinyltransferase (EC 2.3.1.46)	1	0.997
NC_013316	147	fig|645463.3.peg.1836	CDR20291_1721		NC_009089	fig|272563.8.peg.1918	CD1827	147		Transcriptional regulator MarR	1	0.993
NC_013316	605	fig|645463.3.peg.1837	CDR20291_1722	ftsH1	NC_009089	fig|272563.8.peg.1919	CD1828	605	ftsH1	Cell division-associated, ATP-dependent zinc metalloprotease FtsH	1	0.998
NC_013316	355	fig|645463.3.peg.188	CDR20291_0174		NC_009089	fig|272563.8.peg.192	CD0173	355		putative lipoprotein	0.994	0.997
NC_013316	900	fig|645463.3.peg.1838	CDR20291_1723	kdpD	NC_009089	fig|272563.8.peg.1920	CD1829	900	kdpD	Osmosensitive K+ channel histidine kinase KdpD	0.996	0.999
NC_013316	232	fig|645463.3.peg.1839	CDR20291_1724	kdpE	NC_009089	fig|272563.8.peg.1921	CD1830	232	kdpE	DNA-binding response regulator KdpE	1	0.996
NC_013316	318	fig|645463.3.peg.1840	CDR20291_1725		NC_009089	fig|272563.8.peg.1922	CD1831	318		Magnesium and cobalt transport protein CorA	0.997	0.997
NC_013316	337	fig|645463.3.peg.1841	CDR20291_1727		NC_009089	fig|272563.8.peg.1923	CD1832	337		2-keto-3-deoxy-D-arabino-heptulosonate-7-phosphate synthase I beta (EC 2.5.1.54)	0.997	0.997
NC_013316	354	fig|645463.3.peg.1842	CDR20291_1728	aroB	NC_009089	fig|272563.8.peg.1924	CD1833	354	aroB	3-dehydroquinate synthase (EC 4.2.3.4)	1	0.997
NC_013316	437	fig|645463.3.peg.1843	CDR20291_1729	aroA	NC_009089	fig|272563.8.peg.1925	CD1834	437	aroA	3-phosphoshikimate 1-carboxyvinyltransferase (EC 2.5.1.19)	0.995	0.998
NC_013316	359	fig|645463.3.peg.1844	CDR20291_1730	aroC	NC_009089	fig|272563.8.peg.1926	CD1835	359	aroC	Chorismate synthase (EC 4.2.3.5)	0.997	0.997
NC_013316	398	fig|645463.3.peg.1845	CDR20291_1731	pheA	NC_009089	fig|272563.8.peg.1927	CD1836	398	pheA	Chorismate mutase I (EC 5.4.99.5) / Prephenate dehydratase (EC 4.2.1.51)	0.98	0.997
NC_013316	269	fig|645463.3.peg.1846	CDR20291_1732	aroE	NC_009089	fig|272563.8.peg.1928	CD1837	269	aroE	Shikimate 5-dehydrogenase I alpha (EC 1.1.1.25)	0.993	0.996
NC_013316	177	fig|645463.3.peg.1847	CDR20291_1733	aroK	NC_009089	fig|272563.8.peg.1929	CD1838	177	aroK	Shikimate kinase I (EC 2.7.1.71)	1	0.994
NC_013316	633	fig|645463.3.peg.189	CDR20291_0175		NC_009089	fig|272563.8.peg.193	CD0174	633		Similar to carbon monoxide dehydrogenase CooS subunit	1	0.998
NC_013316	279	fig|645463.3.peg.1848	CDR20291_1734	tyrC	NC_009089	fig|272563.8.peg.1930	CD1839	279	tyrC	Prephenate and/or arogenate dehydrogenase (unknown specificity) (EC 1.3.1.12)(EC 1.3.1.43)	1	0.996
NC_013316	493	fig|645463.3.peg.1849	CDR20291_1735		NC_009089	fig|272563.8.peg.1931	CD1840	493		hypothetical protein	0.978	0.998
NC_013316	1145	fig|645463.3.peg.1850	CDR20291_1736		NC_009089	fig|272563.8.peg.1932	CD1841	1145		hypothetical protein	0.978	0.999
NC_013316	248	fig|645463.3.peg.1851	CDR20291_1737		NC_009089	fig|272563.8.peg.1933	CD1842	248		hypothetical protein	0.996	0.996
NC_013316	106	fig|645463.3.peg.1852	CDR20291_1738		NC_009089	fig|272563.8.peg.1934	CD1843	102		NimC/NimA family protein	0.971	0.99
NC_013316	513	fig|645463.3.peg.1853			NC_009089	fig|272563.8.peg.1935	CD1844A	513		Conserved repeat domain protein	0.99	0.998
NC_013316	56	fig|645463.3.peg.1854	CDR20291_1741		NC_009089	fig|272563.8.peg.1936	CD1845	56		hypothetical protein	0.804	0.982
NC_013316	340	fig|645463.3.peg.1855	CDR20291_1742		NC_009089	fig|272563.8.peg.1938	CD1847	336		FIG00519962: hypothetical protein	0.968	0.997
NC_013316	161	fig|645463.3.peg.1856			NC_009089	fig|272563.8.peg.1939	CD1848	161		hypothetical protein	0.988	0.994
NC_013316	157	fig|645463.3.peg.190	CDR20291_0176		NC_009089	fig|272563.8.peg.194	CD0175	157		Nitrite reductase probable electron transfer 4Fe-S subunit (EC 1.7.1.4)	0.994	0.994
NC_013316	334	fig|645463.3.peg.1857			NC_009089	fig|272563.8.peg.1940	CD1849	593		TrsK-like protein	0.967	0.553
NC_013316	52	fig|645463.3.peg.1897			NC_009089	fig|272563.8.peg.1943	CD1852	71		Maff2 family protein	0.961	0.704
NC_013316	408	fig|645463.3.peg.191	CDR20291_0177		NC_009089	fig|272563.8.peg.195	CD0176	408		Nitrite reductase probable [NAD(P)H] subunit (EC 1.7.1.4)	0.998	0.998
NC_013316	219	fig|645463.3.peg.1920	CDR20291_1796		NC_009089	fig|272563.8.peg.1956	CD1863	219		FIG00516476: hypothetical protein	0.91	0.909
NC_013316	76	fig|645463.3.peg.1921			NC_009089	fig|272563.8.peg.1957	CD1864	76		Transcriptional regulator, Xre family	1	0.987
NC_013316	540	fig|645463.3.peg.1922	CDR20291_1797		NC_009089	fig|272563.8.peg.1958	CD1865	540		FIG131328: Predicted ATP-dependent endonuclease of the OLD family	0.998	0.998
NC_013316	355	fig|645463.3.peg.1923	CDR20291_1798		NC_009089	fig|272563.8.peg.1959	CD1866	355		FIG116849: hypothetical protein	1	0.997
NC_013316	395	fig|645463.3.peg.192	CDR20291_0178		NC_009089	fig|272563.8.peg.196	CD0177	395		Cyclopropane-fatty-acyl-phospholipid synthase (EC 2.1.1.79)	0.997	0.997
NC_013316	153	fig|645463.3.peg.1924			NC_009089	fig|272563.8.peg.1960	CD1867	153		hypothetical protein	1	0.993
NC_013316	268	fig|645463.3.peg.1925	CDR20291_1799		NC_009089	fig|272563.8.peg.1961	CD1868	268		hypothetical protein	0.989	0.996
NC_013316	344	fig|645463.3.peg.1903	CDR20291_1784		NC_009089	fig|272563.8.peg.1962	CD1869	443		COG1340: Uncharacterized archaeal coiled-coil protein	0.267	0.321
NC_013316	443	fig|645463.3.peg.1926	CDR20291_1800		NC_009089	fig|272563.8.peg.1962	CD1869	443		COG1340: Uncharacterized archaeal coiled-coil protein	0.907	0.998
NC_013316	116	fig|645463.3.peg.1927			NC_009089	fig|272563.8.peg.1963	CD1870	116		FIG00514634: hypothetical protein	0.948	0.991
NC_013316	385	fig|645463.3.peg.1928	CDR20291_1801		NC_009089	fig|272563.8.peg.1964	CD1871	385		Thioredoxin family protein	0.958	0.997
NC_013316	296	fig|645463.3.peg.1929	CDR20291_1802		NC_009089	fig|272563.8.peg.1965	CD1872	296		Polyferredoxin	0.997	0.997
NC_013316	389	fig|645463.3.peg.1930	CDR20291_1803		NC_009089	fig|272563.8.peg.1966	CD1873	389	vexP1	ABC transporter membrane-spanning permease, Pep export, Vex1	1	0.997
NC_013316	218	fig|645463.3.peg.1931	CDR20291_1804		NC_009089	fig|272563.8.peg.1967	CD1874	218	vexP2	ABC transporter, ATP-binding protein Vex2	1	0.995
NC_013316	458	fig|645463.3.peg.1932	CDR20291_1805		NC_009089	fig|272563.8.peg.1968	CD1875	458	vexP3	ABC transporter membrane-spanning permease, Pep export, Vex3	0.996	0.998
NC_013316	217	fig|645463.3.peg.1933	CDR20291_1806	vncR	NC_009089	fig|272563.8.peg.1969	CD1876	217	vncR	Two-component response regulator VncR	0.995	0.995
NC_013316	274	fig|645463.3.peg.193	CDR20291_0179		NC_009089	fig|272563.8.peg.197	CD0178	274		hypothetical protein	1	0.996
NC_013316	439	fig|645463.3.peg.1934	CDR20291_1807	vncS	NC_009089	fig|272563.8.peg.1970	CD1877	439	vncS	Sensor histidine kinase VncS	1	0.998
NC_013316	37	fig|645463.3.peg.1935			NC_009089	fig|272563.8.peg.1971		37		hypothetical protein	1	0.973
NC_013316	88	fig|645463.3.peg.1936	CDR20291_1808		NC_009089	fig|272563.8.peg.1972	CD1878	136		FIG00532040: hypothetical protein	0.989	0.64
NC_013316	50	fig|645463.3.peg.1937			NC_009089	fig|272563.8.peg.1973	CD1878b	50		FIG00522149: hypothetical protein	1	0.98
NC_013316	1640	fig|645463.3.peg.1938			NC_009089	fig|272563.8.peg.1974		1512		Phage integrase	0.949	0.978
NC_013316	115	fig|645463.3.peg.1939	CDR20291_1810		NC_009089	fig|272563.8.peg.1975	CD1880	115		hypothetical protein	0.991	0.991
NC_013316	421	fig|645463.3.peg.194	CDR20291_0180	gluD	NC_009089	fig|272563.8.peg.198	CD0179	421	gluD	NAD-specific glutamate dehydrogenase (EC 1.4.1.2)	1	0.998
NC_013316	295	fig|645463.3.peg.3316	CDR20291_3123		NC_009089	fig|272563.8.peg.1984	CD1889	288		Efflux ABC transporter, ATP-binding protein	0.471	0.997
NC_013316	349	fig|645463.3.peg.1940	CDR20291_1811		NC_009089	fig|272563.8.peg.1986		190		ABC transporter, substrate-binding protein (cluster 10, nitrate/sulfonate/bicarbonate)	0.995	0.979
NC_013316	244	fig|645463.3.peg.1941	CDR20291_1812		NC_009089	fig|272563.8.peg.1987	CD1892	244		Methyltransferase type 11	0.988	0.996
NC_013316	163	fig|645463.3.peg.1942	CDR20291_1813		NC_009089	fig|272563.8.peg.1988	CD1893	163		Aminoacyl-tRNA editing enzyme ProX	1	0.994
NC_013316	127	fig|645463.3.peg.1943	CDR20291_1814		NC_009089	fig|272563.8.peg.1989	CD1894	127		putative plasmid-related protein	0.976	0.992
NC_013316	163	fig|645463.3.peg.195	CDR20291_0181		NC_009089	fig|272563.8.peg.199	CD0180	167		Regulatory sensor-transducer, BlaR1/MecR1 family	0.945	0.97
NC_013316	127	fig|645463.3.peg.1944	CDR20291_1815		NC_009089	fig|272563.8.peg.1990	CD1895	127		general stress protein, putative	1	0.992
NC_013316	73	fig|645463.3.peg.1945	CDR20291_1816		NC_009089	fig|272563.8.peg.1991	CD1896	116		putative lipoprotein	1	0.621
NC_013316	152	fig|645463.3.peg.1946	CDR20291_1817		NC_009089	fig|272563.8.peg.1992	CD1897	152		hypothetical protein	0.993	0.993
NC_013316	262	fig|645463.3.peg.1947	CDR20291_1818		NC_009089	fig|272563.8.peg.1993	CD1898	262		N-acetylmuramoyl-L-alanine amidase	1	0.996
NC_013316	145	fig|645463.3.peg.1948	CDR20291_1819		NC_009089	fig|272563.8.peg.1994	CD1899	145		dCMP deaminase (EC 3.5.4.12) @ Late competence protein ComEB	1	0.993
NC_013316	44	fig|645463.3.peg.1949	CDR20291_1820		NC_009089	fig|272563.8.peg.1995	CD1900	44		hypothetical protein	1	0.977
NC_013316	169	fig|645463.3.peg.1950	CDR20291_1821		NC_009089	fig|272563.8.peg.1996	CD1901	169		Transcriptional regulator, Xre family	0.982	0.994
NC_013316	60	fig|645463.3.peg.1951			NC_009089	fig|272563.8.peg.1997		67		hypothetical protein	0.926	0.791
NC_013316	266	fig|645463.3.peg.1952	CDR20291_1824		NC_009089	fig|272563.8.peg.1999	CD1904	266		Hydroxymethylpyrimidine ABC transporter, transmembrane component	0.996	0.996
NC_013316	169	fig|645463.3.peg.12	CDR20291_0001		NC_009089	fig|272563.8.peg.20	CD0012	169		Transcriptional repressor for NAD biosynthesis in gram-positives	0.917	0.994
NC_013316	377	fig|645463.3.peg.196	CDR20291_0182		NC_009089	fig|272563.8.peg.200	CD0181	377		Regulatory sensor-transducer, BlaR1/MecR1 family	0.997	0.997
NC_013316	337	fig|645463.3.peg.579	CDR20291_0531		NC_009089	fig|272563.8.peg.200	CD0181	377		Regulatory sensor-transducer, BlaR1/MecR1 family	0.594	0.926
NC_013316	32	fig|645463.3.peg.1953			NC_009089	fig|272563.8.peg.2000		32		hypothetical protein	1	0.969
NC_013316	532	fig|645463.3.peg.1954	CDR20291_1826		NC_009089	fig|272563.8.peg.2001	CD1905	532		Site-specific recombinase	0.994	0.998
NC_013316	58	fig|645463.3.peg.1955	CDR20291_1827		NC_009089	fig|272563.8.peg.2002	CD1906	58		hypothetical protein	0.983	0.983
NC_013316	376	fig|645463.3.peg.1956	CDR20291_1828	pduQ	NC_009089	fig|272563.8.peg.2003	CD1907	376	pduQ	Ethanol dehydrogenase [NAD+]	0.989	0.997
NC_013316	116	fig|645463.3.peg.1957	CDR20291_1829	pduU	NC_009089	fig|272563.8.peg.2004	CD1908	116	pduU	Ethanolamine utilization protein similar to PduU	0.991	0.991
NC_013316	149	fig|645463.3.peg.1958	CDR20291_1830	pduV	NC_009089	fig|272563.8.peg.2005	CD1909	144	pduV	Ethanolamine utilization protein similar to PduV	0.979	0.993
NC_013316	191	fig|645463.3.peg.1959	CDR20291_1831		NC_009089	fig|272563.8.peg.2006	CD1910	191		Ethanolamine two-component response regulator	1	0.995
NC_013316	469	fig|645463.3.peg.1960	CDR20291_1832		NC_009089	fig|272563.8.peg.2007	CD1911	469		Ethanolamine sensory transduction histidine kinase	0.998	0.998
NC_013316	477	fig|645463.3.peg.1961	CDR20291_1833	eutA	NC_009089	fig|272563.8.peg.2008	CD1912	477	eutA	Ethanolamine utilization protein EutA	0.992	0.998
NC_013316	454	fig|645463.3.peg.1962	CDR20291_1834	eutB	NC_009089	fig|272563.8.peg.2009	CD1913	454	eutB	Ethanolamine ammonia-lyase heavy chain (EC 4.3.1.7)	0.996	0.998
NC_013316	340	fig|645463.3.peg.197	CDR20291_0184		NC_009089	fig|272563.8.peg.201	CD0183	340		putative lipoprotein	1	0.997
NC_013316	293	fig|645463.3.peg.1963	CDR20291_1835	eutC	NC_009089	fig|272563.8.peg.2010	CD1914	293	eutC	Ethanolamine ammonia-lyase light chain (EC 4.3.1.7)	0.99	0.997
NC_013316	217	fig|645463.3.peg.1964	CDR20291_1836	eutL	NC_009089	fig|272563.8.peg.2011	CD1915	217	eutL	Ethanolamine utilization polyhedral-body-like protein EutL	0.995	0.995
NC_013316	233	fig|645463.3.peg.1965	CDR20291_1837		NC_009089	fig|272563.8.peg.2012	CD1916	233		hypothetical protein	0.991	0.996
NC_013316	489	fig|645463.3.peg.1966	CDR20291_1838		NC_009089	fig|272563.8.peg.2013	CD1917	489		Acetaldehyde dehydrogenase (EC 1.2.1.10) @ Acetaldehyde dehydrogenase (EC 1.2.1.10), ethanolamine utilization cluster	0.994	0.998
NC_013316	95	fig|645463.3.peg.1967	CDR20291_1839	eutM	NC_009089	fig|272563.8.peg.2014	CD1918	95	eutM	Ethanolamine utilization protein similar to PduA/PduJ	1	0.989
NC_013316	253	fig|645463.3.peg.1968	CDR20291_1840	eutT	NC_009089	fig|272563.8.peg.2015	CD1919	253	eutT	ATP:Cob(I)alamin adenosyltransferase (EC 2.5.1.17) @ ATP:Cob(I)alamin adenosyltransferase (EC 2.5.1.17), ethanolamine utilization	0.992	0.996
NC_013316	209	fig|645463.3.peg.1969	CDR20291_1841		NC_009089	fig|272563.8.peg.2016	CD1920	209		Ethanolamine utilization protein similar to PduL	1	0.995
NC_013316	241	fig|645463.3.peg.1970	CDR20291_1842		NC_009089	fig|272563.8.peg.2017	CD1921	241		Protein clustered with ethanolamine utilization	0.992	0.996
NC_013316	90	fig|645463.3.peg.1971	CDR20291_1843	eutN	NC_009089	fig|272563.8.peg.2018	CD1922	90	eutN	Ethanolamine utilization polyhedral-body-like protein EutN	1	0.989
NC_013316	183	fig|645463.3.peg.1972	CDR20291_1844		NC_009089	fig|272563.8.peg.2019	CD1923	183		Ethanolamine utilization protein similar to PduT	0.995	0.995
NC_013316	306	fig|645463.3.peg.198	CDR20291_0185	pyrB	NC_009089	fig|272563.8.peg.202	CD0184	306	pyrB	Aspartate carbamoyltransferase (EC 2.1.3.2)	1	0.997
NC_013316	363	fig|645463.3.peg.1973	CDR20291_1845	eutH	NC_009089	fig|272563.8.peg.2020	CD1924	363	eutH	Ethanolamine permease	0.994	0.997
NC_013316	157	fig|645463.3.peg.1974	CDR20291_1846	eutQ	NC_009089	fig|272563.8.peg.2021	CD1925	157	eutQ	Ethanolamine utilization protein EutQ	1	0.994
NC_013316	199	fig|645463.3.peg.1979			NC_009089	fig|272563.8.peg.2023		201		Hydroxymethylpyrimidine ABC transporter, ATPase component	1	0.98
NC_013316	452	fig|645463.3.peg.1980	CDR20291_1851		NC_009089	fig|272563.8.peg.2024	CD1928	452		hypothetical protein	0.998	0.998
NC_013316	210	fig|645463.3.peg.1981	CDR20291_1852		NC_009089	fig|272563.8.peg.2025	CD1929	210		hypothetical protein	0.995	0.995
NC_013316	385	fig|645463.3.peg.1982	CDR20291_1853		NC_009089	fig|272563.8.peg.2026	CD1930	385		MBL-fold metallo-hydrolase superfamily	0.992	0.997
NC_013316	199	fig|645463.3.peg.1983	CDR20291_1854	dinR	NC_009089	fig|272563.8.peg.2027	CD1931	199	dinR	SOS-response repressor and protease LexA (EC 3.4.21.88)	0.995	0.995
NC_013316	375	fig|645463.3.peg.1984	CDR20291_1855		NC_009089	fig|272563.8.peg.2028	CD1932	375		Integrase/recombinase xerD	1	0.997
NC_013316	281	fig|645463.3.peg.1985	CDR20291_1856		NC_009089	fig|272563.8.peg.2029	CD1933	281		hypothetical protein	1	0.996
NC_013316	230	fig|645463.3.peg.199	CDR20291_0186	pyrK	NC_009089	fig|272563.8.peg.203	CD0185	230	pyrK	Dihydroorotate dehydrogenase (NAD(+)), electron transfer subunit (EC 1.3.1.14)	1	0.996
NC_013316	123	fig|645463.3.peg.1986	CDR20291_1857		NC_009089	fig|272563.8.peg.2030	CD1934	123		hypothetical protein	0.984	0.992
NC_013316	86	fig|645463.3.peg.1987	CDR20291_1858	spoVS	NC_009089	fig|272563.8.peg.2031	CD1935	86	spoVS	Spore core dehydratation and coat assembly protein SpoVS	1	0.988
NC_013316	314	fig|645463.3.peg.1988	CDR20291_1859	accA	NC_009089	fig|272563.8.peg.2032	CD1936	314	accA	Acetyl-coenzyme A carboxyl transferase alpha chain (EC 6.4.1.2)	1	0.997
NC_013316	284	fig|645463.3.peg.1989	CDR20291_1860	accD	NC_009089	fig|272563.8.peg.2033	CD1937	284	accD	Acetyl-coenzyme A carboxyl transferase beta chain (EC 6.4.1.2)	0.996	0.996
NC_013316	453	fig|645463.3.peg.1990	CDR20291_1861	accC	NC_009089	fig|272563.8.peg.2034	CD1938	453	accC	Biotin carboxylase of acetyl-CoA carboxylase (EC 6.3.4.14)	1	0.998
NC_013316	150	fig|645463.3.peg.1991	CDR20291_1862	accB	NC_009089	fig|272563.8.peg.2035	CD1939	150	accB	Biotin carboxyl carrier protein of acetyl-CoA carboxylase	1	0.993
NC_013316	148	fig|645463.3.peg.1992	CDR20291_1863		NC_009089	fig|272563.8.peg.2036	CD1940	148		hypothetical protein	1	0.993
NC_013316	243	fig|645463.3.peg.1993	CDR20291_1864		NC_009089	fig|272563.8.peg.2037	CD1941	243		hypothetical protein	0.992	0.996
NC_013316	214	fig|645463.3.peg.1994	CDR20291_1865		NC_009089	fig|272563.8.peg.2038	CD1942	214		tRNA (guanine(46)-N(7))-methyltransferase (EC 2.1.1.33)	1	0.995
NC_013316	106	fig|645463.3.peg.1995	CDR20291_1866		NC_009089	fig|272563.8.peg.2039	CD1943	106		HesB-like domain	1	0.991
NC_013316	300	fig|645463.3.peg.200	CDR20291_0187	pyrD	NC_009089	fig|272563.8.peg.204	CD0186	300	pyrD	Dihydroorotate dehydrogenase (NAD(+)), catalytic subunit (EC 1.3.1.14)	0.993	0.997
NC_013316	141	fig|645463.3.peg.1996	CDR20291_1867		NC_009089	fig|272563.8.peg.2040	CD1944	82		hypothetical protein	0.972	0.854
NC_013316	153	fig|645463.3.peg.1997	CDR20291_1868		NC_009089	fig|272563.8.peg.2041	CD1945	153		Lactoylglutation lyase	1	0.993
NC_013316	277	fig|645463.3.peg.1998	CDR20291_1869		NC_009089	fig|272563.8.peg.2042	CD1946	277		Transcriptional regulator, AraC family	0.989	0.996
NC_013316	228	fig|645463.3.peg.1999	CDR20291_1870		NC_009089	fig|272563.8.peg.2043	CD1947	228		ABC-type antimicrobial peptide transport system, ATPase component	0.996	0.996
NC_013316	804	fig|645463.3.peg.2000	CDR20291_1871		NC_009089	fig|272563.8.peg.2044	CD1948	802		hypothetical protein	0.989	0.999
NC_013316	467	fig|645463.3.peg.2001	CDR20291_1872		NC_009089	fig|272563.8.peg.2045	CD1949	467		Two-component system sensor histidine kinase	0.981	0.998
NC_013316	286	fig|645463.3.peg.2002	CDR20291_1873		NC_009089	fig|272563.8.peg.2046	CD1950	286		UPF0750 membrane protein YvjA	0.997	0.997
NC_013316	185	fig|645463.3.peg.2003	CDR20291_1874		NC_009089	fig|272563.8.peg.2047	CD1951	185		Acetyltransferase, GNAT family	1	0.995
NC_013316	295	fig|645463.3.peg.2004	CDR20291_1875		NC_009089	fig|272563.8.peg.2048	CD1952	295		Transcriptional regulator, LysR family	1	0.997
NC_013316	399	fig|645463.3.peg.2005	CDR20291_1876		NC_009089	fig|272563.8.peg.2049	CD1953	399		hypothetical protein	1	0.997
NC_013316	194	fig|645463.3.peg.201	CDR20291_0188	pyrE	NC_009089	fig|272563.8.peg.205	CD0187	194	pyrE	Orotate phosphoribosyltransferase (EC 2.4.2.10)	1	0.995
NC_013316	851	fig|645463.3.peg.2006	CDR20291_1877		NC_009089	fig|272563.8.peg.2050	CD1954	851		ABC transporter-coupled two-component system, fused permease protein	0.992	0.999
NC_013316	228	fig|645463.3.peg.2007	CDR20291_1878		NC_009089	fig|272563.8.peg.2051	CD1955	228		ABC transporter-coupled two-component system, ATP-binding protein	1	0.996
NC_013316	302	fig|645463.3.peg.2008	CDR20291_1879		NC_009089	fig|272563.8.peg.2052	CD1956	302		ABC transporter-coupled two-component system, signal transduction histidine kinase	0.997	0.997
NC_013316	223	fig|645463.3.peg.2009	CDR20291_1880		NC_009089	fig|272563.8.peg.2053	CD1957	223		ABC transporter-coupled two-component system, LuxR family response regulator	0.996	0.996
NC_013316	354	fig|645463.3.peg.2010	CDR20291_1881		NC_009089	fig|272563.8.peg.2054	CD1958	354		putative reductive dehalogenase	1	0.997
NC_013316	228	fig|645463.3.peg.2011	CDR20291_1882		NC_009089	fig|272563.8.peg.2055	CD1959	228		ABC transporter-coupled two-component system, LuxR family response regulator	0.982	0.996
NC_013316	343	fig|645463.3.peg.2012	CDR20291_1883		NC_009089	fig|272563.8.peg.2056	CD1960	343		ABC transporter-coupled two-component system, signal transduction histidine kinase	0.983	0.997
NC_013316	221	fig|645463.3.peg.2013	CDR20291_1884		NC_009089	fig|272563.8.peg.2057	CD1961	221		ABC transporter-coupled two-component system, ATP-binding protein	0.991	0.995
NC_013316	805	fig|645463.3.peg.2014	CDR20291_1885		NC_009089	fig|272563.8.peg.2058	CD1962	805		ABC transporter-coupled two-component system, fused permease protein	0.989	0.999
NC_013316	263	fig|645463.3.peg.2015	CDR20291_1886		NC_009089	fig|272563.8.peg.2059	CD1963	263		FIG00513963: hypothetical protein	0.989	0.996
NC_013316	308	fig|645463.3.peg.202	CDR20291_0189		NC_009089	fig|272563.8.peg.206	CD0188	308		2-dehydropantoate 2-reductase (EC 1.1.1.169)	0.974	0.997
NC_013316	195	fig|645463.3.peg.2016	CDR20291_1887		NC_009089	fig|272563.8.peg.2060	CD1964	195		Transcriptional regulator, AcrR family	1	0.995
NC_013316	463	fig|645463.3.peg.2017	CDR20291_1888		NC_009089	fig|272563.8.peg.2061	CD1965	386		FIG00883731: hypothetical protein	0.997	0.997
NC_013316	432	fig|645463.3.peg.2018	CDR20291_1889		NC_009089	fig|272563.8.peg.2062	CD1966	432		putative acyl-CoA thioesterase	0.993	0.998
NC_013316	291	fig|645463.3.peg.2019	CDR20291_1890		NC_009089	fig|272563.8.peg.2063	CD1967	291		hypothetical protein	0.99	0.997
NC_013316	228	fig|645463.3.peg.2020	CDR20291_1891		NC_009089	fig|272563.8.peg.2064	CD1968	228		Uncharacterized DUF554 membrane protein	1	0.996
NC_013316	177	fig|645463.3.peg.2021	CDR20291_1892		NC_009089	fig|272563.8.peg.2065	CD1969	177		YbaK/ProX-family protein CD1969	0.994	0.994
NC_013316	210	fig|645463.3.peg.2022	CDR20291_1893		NC_009089	fig|272563.8.peg.2066	CD1970	210		Metal-dependent hydrolase	0.995	0.995
NC_013316	359	fig|645463.3.peg.2023	CDR20291_1894		NC_009089	fig|272563.8.peg.2067	CD1971	359		hypothetical protein	1	0.997
NC_013316	448	fig|645463.3.peg.2024	CDR20291_1895		NC_009089	fig|272563.8.peg.2068	CD1972	448		Putative Xaa-His dipeptidase	0.998	0.998
NC_013316	426	fig|645463.3.peg.2025	CDR20291_1896		NC_009089	fig|272563.8.peg.2069	CD1973	426		Aluminum resistance protein	0.998	0.998
NC_013316	296	fig|645463.3.peg.203	CDR20291_0190		NC_009089	fig|272563.8.peg.207	CD0189	296		Transcriptional activator CysL, LysR family	0.986	0.997
NC_013316	86	fig|645463.3.peg.2026	CDR20291_1897	hfQ	NC_009089	fig|272563.8.peg.2070	CD1974	86	hfQ	RNA-binding protein Hfq	1	0.988
NC_013316	316	fig|645463.3.peg.2027	CDR20291_1898	miaA	NC_009089	fig|272563.8.peg.2071	CD1975	316	miaA	tRNA dimethylallyltransferase (EC 2.5.1.75)	0.981	0.997
NC_013316	655	fig|645463.3.peg.2028	CDR20291_1899	mutL	NC_009089	fig|272563.8.peg.2072	CD1976	655	mutL	DNA mismatch repair protein MutL	0.997	0.998
NC_013316	947	fig|645463.3.peg.2029	CDR20291_1900	mutS	NC_009089	fig|272563.8.peg.2073	CD1977	947	mutS	DNA mismatch repair protein MutS	1	0.999
NC_013316	244	fig|645463.3.peg.2030	CDR20291_1901		NC_009089	fig|272563.8.peg.2074	CD1978	240		Hydroxymethylpyrimidine ABC transporter, ATPase component	1	0.996
NC_013316	337	fig|645463.3.peg.2031	CDR20291_1902		NC_009089	fig|272563.8.peg.2075	CD1979	337		Hydroxymethylpyrimidine ABC transporter, substrate-binding component	0.997	0.997
NC_013316	256	fig|645463.3.peg.2032	CDR20291_1903		NC_009089	fig|272563.8.peg.2076	CD1980	256		Hydroxymethylpyrimidine ABC transporter, transmembrane component	1	0.996
NC_013316	96	fig|645463.3.peg.2033	CDR20291_1904		NC_009089	fig|272563.8.peg.2077	CD1980A	96		hypothetical protein	1	0.99
NC_013316	58	fig|645463.3.peg.2034			NC_009089	fig|272563.8.peg.2078		58		hypothetical protein	1	0.983
NC_013316	118	fig|645463.3.peg.2035	CDR20291_1905		NC_009089	fig|272563.8.peg.2079	CD1981	118		Transcriptional regulator, HxlR family	0.992	0.992
NC_013316	343	fig|645463.3.peg.204	CDR20291_0191		NC_009089	fig|272563.8.peg.208	CD0190	343		Putative membrane protein YeiH	0.991	0.997
NC_013316	251	fig|645463.3.peg.2038	CDR20291_1907		NC_009089	fig|272563.8.peg.2081		132		Phenazine biosynthesis protein PhzF like	0.977	0.992
NC_013316	203	fig|645463.3.peg.2039	CDR20291_1908		NC_009089	fig|272563.8.peg.2082	CD1984	203		Uncharacterized Nudix hydrolase NudL	0.995	0.995
NC_013316	478	fig|645463.3.peg.2040	CDR20291_1910		NC_009089	fig|272563.8.peg.2083	CD1986	478		tRNA-i(6)A37 methylthiotransferase (EC 2.8.4.3)	1	0.998
NC_013316	478	fig|645463.3.peg.2041	CDR20291_1911		NC_009089	fig|272563.8.peg.2084	CD1987	478		Cell surface protein	0.998	0.998
NC_013316	183	fig|645463.3.peg.2042	CDR20291_1912	trpP	NC_009089	fig|272563.8.peg.2085	CD1988	183	trpP	Substrate-specific component TrpP of tryptophan ECF transporter	1	0.995
NC_013316	89	fig|645463.3.peg.2043	CDR20291_1913		NC_009089	fig|272563.8.peg.2086	CD1989	132		hypothetical protein	1	0.614
NC_013316	161	fig|645463.3.peg.2044	CDR20291_1914		NC_009089	fig|272563.8.peg.2087	CD1990	161		hypothetical protein	0.994	0.994
NC_013316	60	fig|645463.3.peg.2045			NC_009089	fig|272563.8.peg.2088		60		hypothetical protein	0.983	0.983
NC_013316	58	fig|645463.3.peg.2046			NC_009089	fig|272563.8.peg.2089		58		hypothetical protein	0.966	0.983
NC_013316	291	fig|645463.3.peg.205	CDR20291_0192		NC_009089	fig|272563.8.peg.209	CD0191	291		8-oxoguanine-DNA-glycosylase	0.997	0.997
NC_013316	66	fig|645463.3.peg.2047	CDR20291_1915	cspC	NC_009089	fig|272563.8.peg.2090	CD1990B	66	cspC	Cold shock protein of CSP family	1	0.985
NC_013316	50	fig|645463.3.peg.2048			NC_009089	fig|272563.8.peg.2091	CD1991	50		hypothetical protein	0.98	0.98
NC_013316	263	fig|645463.3.peg.2049	CDR20291_1916		NC_009089	fig|272563.8.peg.2092	CD1992	263		hypothetical protein	0.996	0.996
NC_013316	54	fig|645463.3.peg.2050	CDR20291_1917		NC_009089	fig|272563.8.peg.2093	CD1992A	54		hypothetical protein	1	0.981
NC_013316	110	fig|645463.3.peg.2051	CDR20291_1918		NC_009089	fig|272563.8.peg.2094	CD1993	110		putative decarboxylase	0.991	0.991
NC_013316	213	fig|645463.3.peg.2052	CDR20291_1919		NC_009089	fig|272563.8.peg.2095	CD1994	213		hypothetical protein	0.981	0.995
NC_013316	97	fig|645463.3.peg.2053	CDR20291_1920		NC_009089	fig|272563.8.peg.2096	CD1994A	97		FIG004131: Transcriptional regulator, ArsR family	1	0.99
NC_013316	44	fig|645463.3.peg.2054			NC_009089	fig|272563.8.peg.2097		44		hypothetical protein	1	0.977
NC_013316	218	fig|645463.3.peg.2055	CDR20291_1921		NC_009089	fig|272563.8.peg.2098	CD1995	250		Transmembrane protein YfcA	0.995	0.868
NC_013316	551	fig|645463.3.peg.2057	CDR20291_1922		NC_009089	fig|272563.8.peg.2099	CD1996	551		hypothetical protein	0.989	0.993
NC_013316	293	fig|645463.3.peg.13	CDR20291_0002		NC_009089	fig|272563.8.peg.21	CD0013	293		Small-conductance mechanosensitive channel	0.959	0.997
NC_013316	496	fig|645463.3.peg.206	CDR20291_0193	cls	NC_009089	fig|272563.8.peg.210	CD0192	496	cls	Cardiolipin synthase, bacterial type ClsA	0.998	0.998
NC_013316	142	fig|645463.3.peg.2060	CDR20291_1925	fldX	NC_009089	fig|272563.8.peg.2104	CD1999	142	fldX	Flavodoxin	0.993	0.993
NC_013316	313	fig|645463.3.peg.2061	CDR20291_1926	ispD	NC_009089	fig|272563.8.peg.2105	CD2000	313	ispD	Major intracellular serine protease precursor (EC 3.4.21.-)	1	0.997
NC_013316	94	fig|645463.3.peg.207	CDR20291_0194	groES	NC_009089	fig|272563.8.peg.211	CD0193	94	groES	Heat shock protein 10 kDa family chaperone GroES	1	0.989
NC_013316	551	fig|645463.3.peg.2062	CDR20291_1927	ilvD	NC_009089	fig|272563.8.peg.2117	CD2014	551	ilvD	Dihydroxy-acid dehydratase (EC 4.2.1.9)	0.995	0.998
NC_013316	99	fig|645463.3.peg.2063			NC_009089	fig|272563.8.peg.2118		99		hypothetical protein	1	0.99
NC_013316	226	fig|645463.3.peg.2064	CDR20291_1928		NC_009089	fig|272563.8.peg.2119	CD2015	226		Uncharacterized membrane spanning protein, contains VanZ-like domain	1	0.996
NC_013316	542	fig|645463.3.peg.208	CDR20291_0195	groEL	NC_009089	fig|272563.8.peg.212	CD0194	542	groEL	Heat shock protein 60 kDa family chaperone GroEL	0.998	0.998
NC_013316	85	fig|645463.3.peg.2065	CDR20291_1929		NC_009089	fig|272563.8.peg.2120	CD2016	85		hypothetical protein	1	0.988
NC_013316	123	fig|645463.3.peg.2066	CDR20291_1930		NC_009089	fig|272563.8.peg.2121	CD2017	123		Helix-turn-helix domain protein	1	0.992
NC_013316	46	fig|645463.3.peg.2067			NC_009089	fig|272563.8.peg.2122		46		hypothetical protein	1	0.978
NC_013316	298	fig|645463.3.peg.2068	CDR20291_1931		NC_009089	fig|272563.8.peg.2123	CD2018	298		Transcriptional regulator, AraC family	0.997	0.997
NC_013316	475	fig|645463.3.peg.2069	CDR20291_1932		NC_009089	fig|272563.8.peg.2124	CD2019	475		Uncharacterized MFS-type transporter	0.998	0.998
NC_013316	864	fig|645463.3.peg.2070	CDR20291_1933	clpB	NC_009089	fig|272563.8.peg.2125	CD2020	864	clpB	Chaperone protein ClpB (ATP-dependent unfoldase)	0.999	0.999
NC_013316	198	fig|645463.3.peg.2071	CDR20291_1934		NC_009089	fig|272563.8.peg.2126	CD2021	198		hypothetical protein	1	0.995
NC_013316	134	fig|645463.3.peg.2072	CDR20291_1935		NC_009089	fig|272563.8.peg.2127	CD2022	134		hypothetical protein	0.985	0.993
NC_013316	124	fig|645463.3.peg.2073	CDR20291_1936		NC_009089	fig|272563.8.peg.2128	CD2023	124		Transcriptional regulator, GntR family	1	0.992
NC_013316	284	fig|645463.3.peg.2074	CDR20291_1937		NC_009089	fig|272563.8.peg.2129	CD2024	284		ABC transporter, ATP-binding protein	0.996	0.996
NC_013316	246	fig|645463.3.peg.209	CDR20291_0196		NC_009089	fig|272563.8.peg.213	CD0195	246		Circadian phase modifier @ NCAIR mutase (PurE)-related protein	1	0.996
NC_013316	212	fig|645463.3.peg.2075	CDR20291_1938		NC_009089	fig|272563.8.peg.2130	CD2025	212		Efflux ABC transporter, permease protein	0.995	0.995
NC_013316	137	fig|645463.3.peg.2076	CDR20291_1939		NC_009089	fig|272563.8.peg.2131	CD2026	137		Acetyltransferase	0.985	0.993
NC_013316	405	fig|645463.3.peg.2077	CDR20291_1940		NC_009089	fig|272563.8.peg.2132	CD2027	405		N-carbamoyl-L-amino acid hydrolase (EC 3.5.1.87)	0.998	0.998
NC_013316	232	fig|645463.3.peg.2078	CDR20291_1941	racX	NC_009089	fig|272563.8.peg.2133	CD2028	232	racX	Aspartate racemase (EC 5.1.1.13)	0.996	0.996
NC_013316	205	fig|645463.3.peg.2079	CDR20291_1942		NC_009089	fig|272563.8.peg.2134	CD2029	205		hypothetical protein	0.995	0.995
NC_013316	340	fig|645463.3.peg.2080	CDR20291_1943	argF	NC_009089	fig|272563.8.peg.2135	CD2030	340	argF	Ornithine carbamoyltransferase (EC 2.1.3.3)	0.991	0.997
NC_013316	395	fig|645463.3.peg.2081	CDR20291_1944	argM	NC_009089	fig|272563.8.peg.2136	CD2031	395	argM	N-acetylornithine aminotransferase (EC 2.6.1.11)	0.992	0.997
NC_013316	286	fig|645463.3.peg.2082	CDR20291_1945	argB	NC_009089	fig|272563.8.peg.2137	CD2032	286	argB	N-acetylglutamate kinase (EC 2.7.2.8)	0.997	0.997
NC_013316	405	fig|645463.3.peg.2083	CDR20291_1946	argJ	NC_009089	fig|272563.8.peg.2138	CD2033	405	argJ	Glutamate N-acetyltransferase (EC 2.3.1.35) @ N-acetylglutamate synthase (EC 2.3.1.1)	0.995	0.998
NC_013316	344	fig|645463.3.peg.2084	CDR20291_1947	argC	NC_009089	fig|272563.8.peg.2139	CD2034	344	argC	N-acetyl-gamma-glutamyl-phosphate reductase (EC 1.2.1.38)	0.994	0.997
NC_013316	244	fig|645463.3.peg.210			NC_009089	fig|272563.8.peg.214		244		FIG099352: hypothetical protein	1	0.996
NC_013316	185	fig|645463.3.peg.2087	CDR20291_1950		NC_009089	fig|272563.8.peg.2147	CD2042	185		Transcriptional regulator	0.989	0.995
NC_013316	232	fig|645463.3.peg.2088	CDR20291_1951		NC_009089	fig|272563.8.peg.2148	CD2043	232		Putative hydrolase	0.987	0.996
NC_013316	54	fig|645463.3.peg.2089			NC_009089	fig|272563.8.peg.2149		55		hypothetical protein	0.943	0.618
NC_013316	139	fig|645463.3.peg.211			NC_009089	fig|272563.8.peg.215		139		hypothetical protein	0.993	0.993
NC_013316	155	fig|645463.3.peg.2090	CDR20291_1952		NC_009089	fig|272563.8.peg.2150	CD2044	155		hypothetical protein	0.942	0.994
NC_013316	71	fig|645463.3.peg.2091	CDR20291_1953		NC_009089	fig|272563.8.peg.2151	CD2045	71		Uncharacterized transcriptional regulator YozG, Cro/CI family	0.986	0.986
NC_013316	94	fig|645463.3.peg.2092	CDR20291_1954		NC_009089	fig|272563.8.peg.2152	CD2046	94		hypothetical protein	0.989	0.989
NC_013316	290	fig|645463.3.peg.2094	CDR20291_1955		NC_009089	fig|272563.8.peg.2154	CD2048	290		Transcriptional regulator, RpiR family	1	0.997
NC_013316	192	fig|645463.3.peg.2095	CDR20291_1956		NC_009089	fig|272563.8.peg.2155	CD2049	192		Putative rRNA methylase YtqB	1	0.995
NC_013316	238	fig|645463.3.peg.2096	CDR20291_1957	rluB	NC_009089	fig|272563.8.peg.2156	CD2050	238	rluB	LSU rRNA pseudouridine(2605) synthase (EC 5.4.99.22)	0.996	0.996
NC_013316	63	fig|645463.3.peg.2097			NC_009089	fig|272563.8.peg.2157		63		hypothetical protein	0.984	0.984
NC_013316	254	fig|645463.3.peg.2098	CDR20291_1958		NC_009089	fig|272563.8.peg.2158	CD2051	302		Uncharacterized UPF0118 membrane protein	0.996	0.838
NC_013316	219	fig|645463.3.peg.2099	CDR20291_1959		NC_009089	fig|272563.8.peg.2159	CD2052	219		hypothetical protein	0.995	0.995
NC_013316	511	fig|645463.3.peg.212	CDR20291_0198	guaA	NC_009089	fig|272563.8.peg.216	CD0198	511	guaA	GMP synthase [glutamine-hydrolyzing], amidotransferase subunit (EC 6.3.5.2) / GMP synthase [glutamine-hydrolyzing], ATP pyrophosphatase subunit (EC 6.3.5.2)	0.998	0.998
NC_013316	430	fig|645463.3.peg.2100	CDR20291_1960	lysA	NC_009089	fig|272563.8.peg.2160	CD2053	430	lysA	Diaminopimelate decarboxylase (EC 4.1.1.20)	0.998	0.998
NC_013316	397	fig|645463.3.peg.2101	CDR20291_1961	lysC	NC_009089	fig|272563.8.peg.2161	CD2054	397	lysC	Aspartokinase (EC 2.7.2.4)	1	0.997
NC_013316	205	fig|645463.3.peg.2102	CDR20291_1962		NC_009089	fig|272563.8.peg.2162	CD2055	205		hypothetical protein	1	0.995
NC_013316	566	fig|645463.3.peg.2103	CDR20291_1963		NC_009089	fig|272563.8.peg.2163	CD2056	566		hypothetical protein	1	0.998
NC_013316	187	fig|645463.3.peg.2104	CDR20291_1964		NC_009089	fig|272563.8.peg.2164	CD2057	187		hypothetical protein	1	0.995
NC_013316	237	fig|645463.3.peg.2105	CDR20291_1965		NC_009089	fig|272563.8.peg.2165	CD2058	237		hypothetical protein	1	0.996
NC_013316	554	fig|645463.3.peg.2106	CDR20291_1966	glnS	NC_009089	fig|272563.8.peg.2166	CD2059	554	glnS	Glutaminyl-tRNA synthetase (EC 6.1.1.18)	0.998	0.998
NC_013316	299	fig|645463.3.peg.2107	CDR20291_1967		NC_009089	fig|272563.8.peg.2167	CD2060	299		Transcription regulator [contains diacylglycerol kinase catalytic domain]	1	0.997
NC_013316	212	fig|645463.3.peg.2108	CDR20291_1968		NC_009089	fig|272563.8.peg.2168	CD2061	212		Transcriptional regulators of sugar metabolism	0.991	0.995
NC_013316	332	fig|645463.3.peg.2109	CDR20291_1969		NC_009089	fig|272563.8.peg.2169	CD2062	332		hypothetical protein	1	0.997
NC_013316	463	fig|645463.3.peg.213	CDR20291_0199		NC_009089	fig|272563.8.peg.217	CD0199	463		2',3'-cyclic-nucleotide 2'-phosphodiesterase (EC 3.1.4.16)	0.989	0.998
NC_013316	191	fig|645463.3.peg.2110	CDR20291_1970		NC_009089	fig|272563.8.peg.2170	CD2063	191		hypothetical protein	1	0.995
NC_013316	87	fig|645463.3.peg.2111	CDR20291_1971		NC_009089	fig|272563.8.peg.2171	CD2064	87		hypothetical protein	0.989	0.989
NC_013316	125	fig|645463.3.peg.2112	CDR20291_1972		NC_009089	fig|272563.8.peg.2172	CD2065	125		Transcriptional regulator, MecI family	1	0.992
NC_013316	376	fig|645463.3.peg.1495	CDR20291_1415		NC_009089	fig|272563.8.peg.2173	CD2066	370		Phage integrase	0.317	0.97
NC_013316	370	fig|645463.3.peg.2113	CDR20291_1973		NC_009089	fig|272563.8.peg.2173	CD2066	370		Phage integrase	0.997	0.997
NC_013316	158	fig|645463.3.peg.2114	CDR20291_1974		NC_009089	fig|272563.8.peg.2174	CD2067	158		hypothetical protein	0.994	0.994
NC_013316	541	fig|645463.3.peg.2115	CDR20291_1975		NC_009089	fig|272563.8.peg.2175	CD2068	541		Bis-ABC ATPase YbiT	1	0.998
NC_013316	339	fig|645463.3.peg.2116	CDR20291_1976		NC_009089	fig|272563.8.peg.2176	CD2069	339		Molybdopterin molybdenumtransferase (EC 2.10.1.1)	1	0.997
NC_013316	189	fig|645463.3.peg.2117	CDR20291_1977		NC_009089	fig|272563.8.peg.2177	CD2070	189		Molybdenum cofactor cytidylyltransferase (EC 2.7.7.76)	0.995	0.995
NC_013316	240	fig|645463.3.peg.2118	CDR20291_1978		NC_009089	fig|272563.8.peg.2178	CD2071	240		Molybdenum cofactor guanylyltransferase (EC 2.7.7.77)	0.992	0.996
NC_013316	425	fig|645463.3.peg.2119	CDR20291_1979		NC_009089	fig|272563.8.peg.2179	CD2072	425		Transposase	0.998	0.998
NC_013316	291	fig|645463.3.peg.214	CDR20291_0200		NC_009089	fig|272563.8.peg.218	CD0200	90		Transcriptional regulator, LysR family	0.956	0.989
NC_013316	768	fig|645463.3.peg.2120	CDR20291_1980	xdhA1	NC_009089	fig|272563.8.peg.2180	CD2073	768	xdhA1	Possible hypoxanthine oxidase XdhD (EC 1.-.-.-)	0.995	0.999
NC_013316	264	fig|645463.3.peg.2121	CDR20291_1981	pucC1	NC_009089	fig|272563.8.peg.2181	CD2074	264	pucC1	Xanthine dehydrogenase, FAD binding subunit (EC 1.17.1.4)	0.996	0.996
NC_013316	452	fig|645463.3.peg.2122	CDR20291_1982	pbuX	NC_009089	fig|272563.8.peg.2182	CD2075	452	pbuX	Xanthine permease	0.998	0.998
NC_013316	361	fig|645463.3.peg.2123	CDR20291_1983		NC_009089	fig|272563.8.peg.2183	CD2076	361		Chromosome partition protein smc	0.953	0.997
NC_013316	361	fig|645463.3.peg.2124	CDR20291_1984	pyrD	NC_009089	fig|272563.8.peg.2184	CD2077	361	pyrD	Dihydroorotate dehydrogenase-like protein	0.997	0.997
NC_013316	437	fig|645463.3.peg.2125	CDR20291_1985		NC_009089	fig|272563.8.peg.2185	CD2078	437		Amidohydrolase	0.998	0.998
NC_013316	763	fig|645463.3.peg.2126	CDR20291_1986	xdhA2	NC_009089	fig|272563.8.peg.2186	CD2079	763	xdhA2	Possible hypoxanthine oxidase XdhD (EC 1.-.-.-)	0.996	0.999
NC_013316	264	fig|645463.3.peg.2127	CDR20291_1987	pucC2	NC_009089	fig|272563.8.peg.2187	CD2080	264	pucC2	Xanthine dehydrogenase, FAD binding subunit (EC 1.17.1.4)	0.996	0.996
NC_013316	148	fig|645463.3.peg.2128	CDR20291_1988	xdhC	NC_009089	fig|272563.8.peg.2188	CD2081	148	xdhC	Xanthine dehydrogenase iron-sulfur subunit (EC 1.17.1.4)	0.993	0.993
NC_013316	468	fig|645463.3.peg.2129	CDR20291_1989		NC_009089	fig|272563.8.peg.2189	CD2082	468		Guanine deaminase (EC 3.5.4.3); Hydroxydechloroatrazine ethylaminohydrolase (EC 3.5.99.3)	1	0.998
NC_013316	188	fig|645463.3.peg.216	CDR20291_0202		NC_009089	fig|272563.8.peg.219	CD0201	173		putative chromate transporter	0.983	0.994
NC_013316	456	fig|645463.3.peg.2130	CDR20291_1990		NC_009089	fig|272563.8.peg.2190	CD2083	456		Dihydropyrimidinase (EC 3.5.2.2) @ D-hydantoinase (EC 3.5.2.2)	0.996	0.998
NC_013316	395	fig|645463.3.peg.2131	CDR20291_1991		NC_009089	fig|272563.8.peg.2191	CD2084	395		Uncharacterized deacetylase	1	0.997
NC_013316	404	fig|645463.3.peg.2132	CDR20291_1992	dpaL1	NC_009089	fig|272563.8.peg.2192	CD2085	404	dpaL1	Diaminopropionate ammonia-lyase (EC 4.3.1.15)	1	0.998
NC_013316	223	fig|645463.3.peg.2133	CDR20291_1993		NC_009089	fig|272563.8.peg.2193	CD2086	223		NADPH-dependent FMN reductase	1	0.996
NC_013316	738	fig|645463.3.peg.2134	CDR20291_1994		NC_009089	fig|272563.8.peg.2194	CD2087	738		Xanthine dehydrogenase, molybdenum binding subunit (EC 1.17.1.4)	0.992	0.999
NC_013316	156	fig|645463.3.peg.2135	CDR20291_1995	cutS	NC_009089	fig|272563.8.peg.2195	CD2088	156	cutS	Xanthine dehydrogenase iron-sulfur subunit (EC 1.17.1.4)	0.994	0.994
NC_013316	464	fig|645463.3.peg.2136	CDR20291_1996		NC_009089	fig|272563.8.peg.2196	CD2089	464		Chlorohydrolase/deaminase family protein	0.998	0.998
NC_013316	453	fig|645463.3.peg.2137	CDR20291_1997		NC_009089	fig|272563.8.peg.2197	CD2090	453		Xanthine permease	1	0.998
NC_013316	449	fig|645463.3.peg.2138	CDR20291_1998		NC_009089	fig|272563.8.peg.2198	CD2091	449		Xanthine permease	1	0.998
NC_013316	346	fig|645463.3.peg.2139	CDR20291_1999		NC_009089	fig|272563.8.peg.2199	CD2092	346		Two-component transcriptional response regulator, AtoC family	1	0.997
NC_013316	423	fig|645463.3.peg.14	CDR20291_0003	serS1	NC_009089	fig|272563.8.peg.22	CD0014	423	serS1	Seryl-tRNA synthetase (EC 6.1.1.11)	0.995	0.998
NC_013316	422	fig|645463.3.peg.2140	CDR20291_2000		NC_009089	fig|272563.8.peg.2200	CD2093	422		hypothetical protein	0.988	0.998
NC_013316	644	fig|645463.3.peg.2141	CDR20291_2001		NC_009089	fig|272563.8.peg.2201	CD2094	644		AAA_5 ATPase	0.994	0.998
NC_013316	240	fig|645463.3.peg.2142	CDR20291_2002		NC_009089	fig|272563.8.peg.2202	CD2095	240		hypothetical protein	0.992	0.996
NC_013316	328	fig|645463.3.peg.2143	CDR20291_2003		NC_009089	fig|272563.8.peg.2203	CD2096	328		Transcriptional regulator, YafY family	1	0.997
NC_013316	166	fig|645463.3.peg.2144	CDR20291_2004		NC_009089	fig|272563.8.peg.2204	CD2097	166		Substrate-specific component QueT (COG4708) of predicted queuosine-regulated ECF transporter	0.994	0.994
NC_013316	103	fig|645463.3.peg.2145	CDR20291_2005		NC_009089	fig|272563.8.peg.2205	CD2098	103		hypothetical protein	1	0.99
NC_013316	754	fig|645463.3.peg.2146	CDR20291_2006		NC_009089	fig|272563.8.peg.2206	CD2099	754		Possible hypoxanthine oxidase XdhD (EC 1.-.-.-)	0.997	0.999
NC_013316	149	fig|645463.3.peg.2147	CDR20291_2007		NC_009089	fig|272563.8.peg.2207	CD2100	149		Aerobic carbon monoxide dehydrogenase (quinone), small chain (EC 1.2.5.3)	1	0.993
NC_013316	262	fig|645463.3.peg.2148	CDR20291_2008		NC_009089	fig|272563.8.peg.2208	CD2101	262		Molybdopterin dehydrogenase, FAD-binding subunit	1	0.996
NC_013316	422	fig|645463.3.peg.2149	CDR20291_2009		NC_009089	fig|272563.8.peg.2209	CD2102	422		FIG00515794: hypothetical protein	1	0.998
NC_013316	1142	fig|645463.3.peg.218	CDR20291_0204		NC_009089	fig|272563.8.peg.221	CD0203	1142		Excinuclease ABC subunit A paralog of unknown function	0.986	0.999
NC_013316	53	fig|645463.3.peg.2150			NC_009089	fig|272563.8.peg.2210		53		hypothetical protein	1	0.981
NC_013316	360	fig|645463.3.peg.2151	CDR20291_2010		NC_009089	fig|272563.8.peg.2211	CD2103	360		ABC transporter, permease protein	1	0.997
NC_013316	531	fig|645463.3.peg.2152	CDR20291_2011		NC_009089	fig|272563.8.peg.2212	CD2104	531		ABC transporter, permease protein	0.953	0.998
NC_013316	235	fig|645463.3.peg.2153	CDR20291_2012		NC_009089	fig|272563.8.peg.2213	CD2105	235		Efflux ABC transporter, ATP-binding protein	1	0.996
NC_013316	381	fig|645463.3.peg.2154	CDR20291_2013		NC_009089	fig|272563.8.peg.2214	CD2106	381		ATP-dependent RNA helicase YfmL	0.995	0.997
NC_013316	458	fig|645463.3.peg.2155	CDR20291_2014		NC_009089	fig|272563.8.peg.2215	CD2107	458		Xanthine/uracil/thiamine/ascorbate permease family protein	0.996	0.998
NC_013316	448	fig|645463.3.peg.2156	CDR20291_2015		NC_009089	fig|272563.8.peg.2216	CD2108	448		Multi antimicrobial extrusion protein (Na(+)/drug antiporter), MATE family of MDR efflux pumps	0.989	0.998
NC_013316	464	fig|645463.3.peg.2157	CDR20291_2016		NC_009089	fig|272563.8.peg.2217	CD2109	464		putative sodium:sulfate symporter	0.998	0.998
NC_013316	224	fig|645463.3.peg.2158	CDR20291_2017	fsaB	NC_009089	fig|272563.8.peg.2218	CD2110	224	fsaB	Transaldolase (EC 2.2.1.2)	0.996	0.996
NC_013316	254	fig|645463.3.peg.2159	CDR20291_2018		NC_009089	fig|272563.8.peg.2219	CD2111	254		Glycerol-3-phosphate regulon repressor, DeoR family	0.996	0.996
NC_013316	673	fig|645463.3.peg.219	CDR20291_0205		NC_009089	fig|272563.8.peg.222	CD0204	673		Sensory box/GGDEF family protein	0.976	0.999
NC_013316	73	fig|645463.3.peg.2160	CDR20291_2019		NC_009089	fig|272563.8.peg.2220	CD2112	73		hypothetical protein	1	0.986
NC_013316	348	fig|645463.3.peg.2161	CDR20291_2020		NC_009089	fig|272563.8.peg.2221	CD2113	348		hypothetical protein	0.997	0.997
NC_013316	222	fig|645463.3.peg.2162	CDR20291_2021		NC_009089	fig|272563.8.peg.2222	CD2114	222		Two-component transcriptional response regulator, OmpR family	1	0.995
NC_013316	833	fig|645463.3.peg.2163	CDR20291_2022		NC_009089	fig|272563.8.peg.2223	CD2115	833		Copper-translocating P-type ATPase (EC 3.6.3.4)	0.999	0.999
NC_013316	63	fig|645463.3.peg.2164			NC_009089	fig|272563.8.peg.2224		63		hypothetical protein	1	0.984
NC_013316	80	fig|645463.3.peg.2165			NC_009089	fig|272563.8.peg.2225		80		hypothetical protein	0.988	0.988
NC_013316	607	fig|645463.3.peg.2166	CDR20291_2023	bipA	NC_009089	fig|272563.8.peg.2226	CD2116	607	bipA	GTP-binding protein TypA/BipA	1	0.998
NC_013316	302	fig|645463.3.peg.2167	CDR20291_2024		NC_009089	fig|272563.8.peg.2227	CD2117	302	trxB2	Thioredoxin reductase (EC 1.8.1.9)	1	0.997
NC_013316	37	fig|645463.3.peg.2168			NC_009089	fig|272563.8.peg.2228		37		hypothetical protein	1	0.973
NC_013316	493	fig|645463.3.peg.2169	CDR20291_2025	thrC	NC_009089	fig|272563.8.peg.2229	CD2118	493	thrC	Threonine synthase (EC 4.2.3.1)	0.994	0.998
NC_013316	676	fig|645463.3.peg.220	CDR20291_0206		NC_009089	fig|272563.8.peg.223	CD0205	676		Putative transcriptional antiterminator, BglG family / PTS system, IIA component	0.99	0.999
NC_013316	297	fig|645463.3.peg.2170	CDR20291_2026	thrB	NC_009089	fig|272563.8.peg.2230	CD2119	297	thrB	Homoserine kinase (EC 2.7.1.39)	0.993	0.997
NC_013316	332	fig|645463.3.peg.2171	CDR20291_2027		NC_009089	fig|272563.8.peg.2231	CD2120	332		Putative FabK-like enoyl-[acyl-carrier-protein] reductase	1	0.997
NC_013316	170	fig|645463.3.peg.2172	CDR20291_2028		NC_009089	fig|272563.8.peg.2232	CD2121	170		hypothetical protein	0.988	0.994
NC_013316	311	fig|645463.3.peg.2173	CDR20291_2029		NC_009089	fig|272563.8.peg.2233	CD2122	311		Magnesium and cobalt transporter	1	0.997
NC_013316	623	fig|645463.3.peg.2174	CDR20291_2030		NC_009089	fig|272563.8.peg.2234	CD2123	623		hypothetical protein	0.998	0.998
NC_013316	308	fig|645463.3.peg.2175	CDR20291_2031		NC_009089	fig|272563.8.peg.2235	CD2124	308		Auxin efflux carrier family protein	1	0.997
NC_013316	48	fig|645463.3.peg.2176			NC_009089	fig|272563.8.peg.2236		48		hypothetical protein	1	0.979
NC_013316	174	fig|645463.3.peg.2177	CDR20291_2032		NC_009089	fig|272563.8.peg.2237	CD2125	174		Acetyltransferase, GNAT family	1	0.994
NC_013316	74	fig|645463.3.peg.2178			NC_009089	fig|272563.8.peg.2238		74		hypothetical protein	1	0.986
NC_013316	264	fig|645463.3.peg.2179	CDR20291_2033		NC_009089	fig|272563.8.peg.2239	CD2126	374		hypothetical protein	0.989	0.703
NC_013316	150	fig|645463.3.peg.221	CDR20291_0207		NC_009089	fig|272563.8.peg.224	CD0206	150		PTS system, fructose-specific IIA component (EC 2.7.1.202)	0.973	0.993
NC_013316	274	fig|645463.3.peg.2180	CDR20291_2034		NC_009089	fig|272563.8.peg.2240	CD2127	274		hypothetical protein	0.993	0.996
NC_013316	351	fig|645463.3.peg.2181	CDR20291_2035	ispG	NC_009089	fig|272563.8.peg.2241	CD2128	351	ispG	(E)-4-hydroxy-3-methylbut-2-enyl-diphosphate synthase (flavodoxin) (EC 1.17.7.3)	0.991	0.997
NC_013316	334	fig|645463.3.peg.2182	CDR20291_2036		NC_009089	fig|272563.8.peg.2242	CD2129	334		Membrane-associated zinc metalloprotease	0.994	0.997
NC_013316	384	fig|645463.3.peg.2183	CDR20291_2037	dxr	NC_009089	fig|272563.8.peg.2243	CD2130	384	dxr	1-deoxy-D-xylulose 5-phosphate reductoisomerase (EC 1.1.1.267)	0.99	0.997
NC_013316	67	fig|645463.3.peg.2184	CDR20291_2038		NC_009089	fig|272563.8.peg.2244	CD2132	67		Transcriptional regulator, Xre family	1	0.985
NC_013316	193	fig|645463.3.peg.2185	CDR20291_2039		NC_009089	fig|272563.8.peg.2245	CD2133	193		hypothetical protein	0.984	0.995
NC_013316	603	fig|645463.3.peg.2186	CDR20291_2040		NC_009089	fig|272563.8.peg.2246	CD2134	603		GGDEF domain	0.995	0.998
NC_013316	259	fig|645463.3.peg.2187	CDR20291_2041	sA	NC_009089	fig|272563.8.peg.2247	CD2135	259	cdsA	Phosphatidate cytidylyltransferase (EC 2.7.7.41)	1	0.996
NC_013316	244	fig|645463.3.peg.2188	CDR20291_2042	uppS	NC_009089	fig|272563.8.peg.2248	CD2136	244	uppS	Undecaprenyl diphosphate synthase (EC 2.5.1.31)	1	0.996
NC_013316	67	fig|645463.3.peg.2189	CDR20291_2043		NC_009089	fig|272563.8.peg.2249	CD2136A	67		hypothetical protein	1	0.985
NC_013316	351	fig|645463.3.peg.222	CDR20291_0208		NC_009089	fig|272563.8.peg.225	CD0207	351		PTS system, fructose-specific IIC component	0.994	0.997
NC_013316	185	fig|645463.3.peg.2190	CDR20291_2044	rrf	NC_009089	fig|272563.8.peg.2250	CD2137	185	rrf	Ribosome recycling factor	1	0.995
NC_013316	234	fig|645463.3.peg.2191	CDR20291_2045	pyrH	NC_009089	fig|272563.8.peg.2251	CD2138	234	pyrH	Uridylate kinase (EC 2.7.4.22)	1	0.996
NC_013316	303	fig|645463.3.peg.2192	CDR20291_2046	tsf	NC_009089	fig|272563.8.peg.2252	CD2139	303	tsf	Translation elongation factor Ts	1	0.997
NC_013316	237	fig|645463.3.peg.2193	CDR20291_2047	rpsB	NC_009089	fig|272563.8.peg.2253	CD2140	237	rpsB	SSU ribosomal protein S2p (SAe)	1	0.996
NC_013316	394	fig|645463.3.peg.2194	CDR20291_2048		NC_009089	fig|272563.8.peg.2254	CD2141	394		D-alanyl-D-alanine carboxypeptidase (EC 3.4.16.4)	0.99	0.997
NC_013316	352	fig|645463.3.peg.2195	CDR20291_2049		NC_009089	fig|272563.8.peg.2255	CD2142	352		hypothetical protein	0.991	0.997
NC_013316	214	fig|645463.3.peg.2196	CDR20291_2050		NC_009089	fig|272563.8.peg.2256	CD2143	214		Transcriptional regulator	0.995	0.995
NC_013316	207	fig|645463.3.peg.2197	CDR20291_2051		NC_009089	fig|272563.8.peg.2257	CD2144	207		hypothetical protein	0.99	0.995
NC_013316	636	fig|645463.3.peg.2198	CDR20291_2052		NC_009089	fig|272563.8.peg.2258	CD2145	636		Clostridial MutS2-related protein	0.998	0.998
NC_013316	355	fig|645463.3.peg.2199	CDR20291_2053		NC_009089	fig|272563.8.peg.2259	CD2146	355		Protein with similarity to RtcB	0.992	0.997
NC_013316	102	fig|645463.3.peg.223	CDR20291_0209		NC_009089	fig|272563.8.peg.226	CD0208	102		PTS system, fructose-specific IIB component (EC 2.7.1.202)	1	0.99
NC_013316	324	fig|645463.3.peg.2200	CDR20291_2054		NC_009089	fig|272563.8.peg.2260	CD2148	324		Putative serine/threonine protein kinase	0.997	0.997
NC_013316	419	fig|645463.3.peg.2201	CDR20291_2055		NC_009089	fig|272563.8.peg.2261	CD2149	419		uncharacterized protein with VanW-like domain	0.995	0.998
NC_013316	209	fig|645463.3.peg.2202	CDR20291_2056		NC_009089	fig|272563.8.peg.2262	CD2150	209		putative secreted protein	1	0.995
NC_013316	53	fig|645463.3.peg.2203			NC_009089	fig|272563.8.peg.2263		53		hypothetical protein	1	0.981
NC_013316	365	fig|645463.3.peg.2204	CDR20291_2057		NC_009089	fig|272563.8.peg.2264	CD2151	365		DUF819 domain-containing protein	0.997	0.997
NC_013316	346	fig|645463.3.peg.2205	CDR20291_2058		NC_009089	fig|272563.8.peg.2265	CD2152	346		Deblocking aminopeptidase (EC 3.4.11.-)	1	0.997
NC_013316	83	fig|645463.3.peg.2206	CDR20291_2059		NC_009089	fig|272563.8.peg.2266	CD2153	83		hypothetical protein	1	0.988
NC_013316	402	fig|645463.3.peg.2207	CDR20291_2060		NC_009089	fig|272563.8.peg.2267	CD2154	402		[FeFe]-hydrogenase maturation protein HydF	0.995	0.998
NC_013316	361	fig|645463.3.peg.2208	CDR20291_2061		NC_009089	fig|272563.8.peg.2268	CD2155	361		[FeFe]-hydrogenase maturation protein HydE	0.994	0.997
NC_013316	458	fig|645463.3.peg.2209	CDR20291_2062		NC_009089	fig|272563.8.peg.2269	CD2156	458	thiH	[FeFe]-hydrogenase maturation protein HydG	1	0.998
NC_013316	421	fig|645463.3.peg.224	CDR20291_0210		NC_009089	fig|272563.8.peg.227	CD0209	421		FIG00512925: hypothetical protein	0.986	0.998
NC_013316	142	fig|645463.3.peg.2210	CDR20291_2063		NC_009089	fig|272563.8.peg.2270	CD2157	142		hypothetical protein	0.993	0.993
NC_013316	441	fig|645463.3.peg.2211	CDR20291_2064	gabT	NC_009089	fig|272563.8.peg.2271	CD2158	441	gabT	Pyridoxal phosphate-dependent aminotransferase	0.998	0.998
NC_013316	261	fig|645463.3.peg.2212	CDR20291_2065		NC_009089	fig|272563.8.peg.2272	CD2159	261		Uncharacterized DUF1113 membrane protein family	0.992	0.996
NC_013316	252	fig|645463.3.peg.2213	CDR20291_2066		NC_009089	fig|272563.8.peg.2273	CD2160	252		Uncharacterized membrane spanning protein, contains VanZ-like domain	0.984	0.996
NC_013316	105	fig|645463.3.peg.2214	CDR20291_2067		NC_009089	fig|272563.8.peg.2274	CD2161	105		hypothetical protein	1	0.99
NC_013316	167	fig|645463.3.peg.2215	CDR20291_2068		NC_009089	fig|272563.8.peg.2275	CD2162	167		Acetyltransferase, GNAT family	1	0.994
NC_013316	399	fig|645463.3.peg.2216	CDR20291_2069		NC_009089	fig|272563.8.peg.2276	CD2163	399		Alanyl-tRNA synthetase family protein	0.992	0.997
NC_013316	62	fig|645463.3.peg.2217			NC_009089	fig|272563.8.peg.2277		62		hypothetical protein	0.871	0.984
NC_013316	322	fig|645463.3.peg.2218	CDR20291_2070	ldh	NC_009089	fig|272563.8.peg.2278	CD2164	322	ldh	L-lactate dehydrogenase (EC 1.1.1.27)	0.984	0.997
NC_013316	376	fig|645463.3.peg.2219	CDR20291_2071		NC_009089	fig|272563.8.peg.2279	CD2165	376		hypothetical protein	0.997	0.997
NC_013316	238	fig|645463.3.peg.225	CDR20291_0211		NC_009089	fig|272563.8.peg.228	CD0210	237		2-haloalkanoic acid dehalogenase (EC 3.8.1.2)	0.996	0.992
NC_013316	317	fig|645463.3.peg.2220	CDR20291_2072	msrAB	NC_009089	fig|272563.8.peg.2280	CD2166	317	msrAB	Peptide-methionine (S)-S-oxide reductase MsrA (EC 1.8.4.11) / Peptide-methionine (R)-S-oxide reductase MsrB (EC 1.8.4.12)	0.994	0.997
NC_013316	301	fig|645463.3.peg.2221	CDR20291_2073		NC_009089	fig|272563.8.peg.2281	CD2167	301		patatin-like phospholipase	0.993	0.997
NC_013316	530	fig|645463.3.peg.2222	CDR20291_2074	hcp	NC_009089	fig|272563.8.peg.2282	CD2168	530	hcp	Hydroxylamine reductase (EC 1.7.99.1)	0.998	0.998
NC_013316	241	fig|645463.3.peg.2223	CDR20291_2075		NC_009089	fig|272563.8.peg.2283	CD2169	241		Ferredoxin 3 fused to uncharacterized domain	0.996	0.996
NC_013316	227	fig|645463.3.peg.2224	CDR20291_2076		NC_009089	fig|272563.8.peg.2284	CD2170	227		Hcp transcriptional regulator HcpR (Crp/Fnr family)	0.991	0.996
NC_013316	50	fig|645463.3.peg.2225			NC_009089	fig|272563.8.peg.2285		55		hypothetical protein	0.98	0.891
NC_013316	353	fig|645463.3.peg.2226	CDR20291_2077		NC_009089	fig|272563.8.peg.2286	CD2171	353		Proton/sodium-glutamate symport protein	0.98	0.997
NC_013316	249	fig|645463.3.peg.2227	CDR20291_2078		NC_009089	fig|272563.8.peg.2287	CD2172	249		Probable amino-acid import ATP-binding protein YxeO	0.98	0.996
NC_013316	391	fig|645463.3.peg.2228	CDR20291_2079		NC_009089	fig|272563.8.peg.2288	CD2173	391		Amidohydrolase family protein	0.967	0.997
NC_013316	265	fig|645463.3.peg.2229	CDR20291_2080		NC_009089	fig|272563.8.peg.2289	CD2174	265		hypothetical protein	0.955	0.996
NC_013316	220	fig|645463.3.peg.2230	CDR20291_2081		NC_009089	fig|272563.8.peg.2290	CD2175	220		ABC transporter, permease protein (cluster 3, basic aa/glutamine/opines)	0.977	0.995
NC_013316	222	fig|645463.3.peg.2231	CDR20291_2082		NC_009089	fig|272563.8.peg.2291	CD2176	222		Probable amino-acid permease protein YxeN	0.986	0.995
NC_013316	267	fig|645463.3.peg.2232	CDR20291_2083		NC_009089	fig|272563.8.peg.2292	CD2177	267		Probable amino-acid-binding protein YxeM	0.966	0.996
NC_013316	140	fig|645463.3.peg.2233	CDR20291_2084		NC_009089	fig|272563.8.peg.2293	CD2178	140		Anaerobic dimethyl sulfoxide reductase chain B (EC 1.8.5.3), iron-sulfur binding subunit	0.986	0.993
NC_013316	707	fig|645463.3.peg.2234	CDR20291_2085		NC_009089	fig|272563.8.peg.2294	CD2179	707		Anaerobic dimethyl sulfoxide reductase chain A (EC 1.8.5.3), molybdopterin-binding domain	0.989	0.999
NC_013316	429	fig|645463.3.peg.1516	CDR20291_1426		NC_009089	fig|272563.8.peg.2295	CD2180	1062		SWF/SNF family helicase	0.247	0.37
NC_013316	1062	fig|645463.3.peg.2235	CDR20291_2086		NC_009089	fig|272563.8.peg.2295	CD2180	1062		SWF/SNF family helicase	0.994	0.999
NC_013316	254	fig|645463.3.peg.2236	CDR20291_2087		NC_009089	fig|272563.8.peg.2296	CD2181	254		2-hydroxy-6-oxo-6-phenylhexa-2,4-dienoate hydrolase (EC 3.7.1.-)	0.996	0.996
NC_013316	497	fig|645463.3.peg.2237	CDR20291_2088	csdA	NC_009089	fig|272563.8.peg.2298	CD2183	497	csdA	ATP-dependent RNA helicase YxiN	0.986	0.998
NC_013316	270	fig|645463.3.peg.1562	CDR20291_1463		NC_009089	fig|272563.8.peg.2299	CD2184	180		N-acetylmuramoyl-L-alanine amidase	0.587	0.989
NC_013316	180	fig|645463.3.peg.2238	CDR20291_2089		NC_009089	fig|272563.8.peg.2299	CD2184	180		N-acetylmuramoyl-L-alanine amidase	1	0.994
NC_013316	151	fig|645463.3.peg.15	CDR20291_0004		NC_009089	fig|272563.8.peg.23	CD0015	151		tRNA-specific adenosine-34 deaminase (EC 3.5.4.33)	1	0.993
NC_013316	315	fig|645463.3.peg.2239	CDR20291_2090		NC_009089	fig|272563.8.peg.2300	CD2185	315		hypothetical protein	0.99	0.997
NC_013316	163	fig|645463.3.peg.2240	CDR20291_2091		NC_009089	fig|272563.8.peg.2301	CD2186	163		Phage protein	0.908	0.994
NC_013316	297	fig|645463.3.peg.2242	CDR20291_2093		NC_009089	fig|272563.8.peg.2302	CD2187	297		N-acetylmuramoyl-L-alanine amidase (EC 3.5.1.28)	0.993	0.997
NC_013316	761	fig|645463.3.peg.2243	CDR20291_2094	mapA	NC_009089	fig|272563.8.peg.2303	CD2188	761	mapA	Maltose phosphorylase (EC 2.4.1.8)	0.992	0.999
NC_013316	226	fig|645463.3.peg.2244	CDR20291_2095	pgmB	NC_009089	fig|272563.8.peg.2304	CD2189	226	pgmB	Beta-phosphoglucomutase (EC 5.4.2.6)	1	0.996
NC_013316	627	fig|645463.3.peg.2245	CDR20291_2096		NC_009089	fig|272563.8.peg.2305	CD2190	627		Neopullulanase (EC 3.2.1.135)	0.998	0.998
NC_013316	273	fig|645463.3.peg.2246	CDR20291_2097		NC_009089	fig|272563.8.peg.2306	CD2191	273		Histidinol-phosphatase (EC 3.1.3.15)	0.996	0.996
NC_013316	480	fig|645463.3.peg.2247	CDR20291_2099		NC_009089	fig|272563.8.peg.2307	CD2193	480		Cell surface protein	1	0.998
NC_013316	403	fig|645463.3.peg.2248	CDR20291_2100		NC_009089	fig|272563.8.peg.2308	CD2194	403		Xylose repressor XylR (ROK family)	0.998	0.998
NC_013316	171	fig|645463.3.peg.2249	CDR20291_2101		NC_009089	fig|272563.8.peg.2309	CD2195	171		Bacterial non-heme ferritin (EC 1.16.3.2)	1	0.994
NC_013316	97	fig|645463.3.peg.226	CDR20291_0212		NC_009089	fig|272563.8.peg.231	CD0213	97		Spore coat protein F (CotF) family protein	1	0.99
NC_013316	699	fig|645463.3.peg.2250	CDR20291_2102		NC_009089	fig|272563.8.peg.2310	CD2196	699		Acetyl-CoA synthetase (ADP-forming) alpha and beta chains, putative	0.993	0.999
NC_013316	179	fig|645463.3.peg.2251	CDR20291_2103		NC_009089	fig|272563.8.peg.2311	CD2197	179		2-oxoglutarate/2-oxoacid ferredoxin oxidoreductase, gamma subunit (EC 1.2.7.-)	0.994	0.994
NC_013316	246	fig|645463.3.peg.2252	CDR20291_2104		NC_009089	fig|272563.8.peg.2312	CD2198	246		2-oxoglutarate/2-oxoacid ferredoxin oxidoreductase, beta subunit (EC 1.2.7.-)	1	0.996
NC_013316	349	fig|645463.3.peg.2253	CDR20291_2105		NC_009089	fig|272563.8.peg.2313	CD2199	349		2-oxoglutarate/2-oxoacid ferredoxin oxidoreductase, alpha subunit (EC 1.2.7.-)	1	0.997
NC_013316	72	fig|645463.3.peg.2254	CDR20291_2106		NC_009089	fig|272563.8.peg.2314	CD2199A	72		2-oxoglutarate/2-oxoacid ferredoxin oxidoreductase, delta subunit, ferredoxin-like 4Fe-4S binding protein (EC 1.2.7.-)	0.986	0.986
NC_013316	367	fig|645463.3.peg.2255	CDR20291_2107		NC_009089	fig|272563.8.peg.2315	CD2200	367		Biosynthetic Aromatic amino acid aminotransferase beta (EC 2.6.1.57)	0.997	0.997
NC_013316	476	fig|645463.3.peg.2256	CDR20291_2108		NC_009089	fig|272563.8.peg.2316	CD2201	476		Lactose permease	1	0.998
NC_013316	454	fig|645463.3.peg.2257	CDR20291_2109		NC_009089	fig|272563.8.peg.2317	CD2202	454		hypothetical protein	1	0.998
NC_013316	217	fig|645463.3.peg.2258	CDR20291_2110		NC_009089	fig|272563.8.peg.2318	CD2203	217		Transcriptional regulator, AcrR family	1	0.995
NC_013316	260	fig|645463.3.peg.2259	CDR20291_2111		NC_009089	fig|272563.8.peg.2319	CD2204	260		Putative esterase	0.992	0.996
NC_013316	71	fig|645463.3.peg.227	CDR20291_0213		NC_009089	fig|272563.8.peg.232	CD0214	71		hypothetical protein	0.958	0.986
NC_013316	388	fig|645463.3.peg.2260	CDR20291_2112		NC_009089	fig|272563.8.peg.2320	CD2205	388		Uncharacterized UPF0118 membrane protein	1	0.997
NC_013316	454	fig|645463.3.peg.2261	CDR20291_2113	aldH	NC_009089	fig|272563.8.peg.2321	CD2206	454	aldH	Aldehyde dehydrogenase (EC 1.2.1.3)	0.991	0.998
NC_013316	174	fig|645463.3.peg.2262	CDR20291_2114		NC_009089	fig|272563.8.peg.2322	CD2207	174		hypothetical protein	0.971	0.994
NC_013316	165	fig|645463.3.peg.2263	CDR20291_2115		NC_009089	fig|272563.8.peg.2323	CD2208	165		Transcriptional regulator, MarR family	0.994	0.994
NC_013316	423	fig|645463.3.peg.2264	CDR20291_2116		NC_009089	fig|272563.8.peg.2324	CD2209	423		GTP-binding protein related to HflX	0.993	0.998
NC_013316	610	fig|645463.3.peg.2265	CDR20291_2117		NC_009089	fig|272563.8.peg.2325	CD2210	610		Efflux ABC transporter, permease/ATP-binding protein BLi02169	0.998	0.998
NC_013316	748	fig|645463.3.peg.2266	CDR20291_2118		NC_009089	fig|272563.8.peg.2326	CD2211	748		Efflux ABC transporter, permease/ATP-binding protein BLi02168	1	0.999
NC_013316	153	fig|645463.3.peg.2267	CDR20291_2119		NC_009089	fig|272563.8.peg.2327	CD2212	153		Transcriptional regulator, MarR family	0.993	0.993
NC_013316	40	fig|645463.3.peg.2268			NC_009089	fig|272563.8.peg.2328		40		hypothetical protein	0.975	0.975
NC_013316	188	fig|645463.3.peg.2269	CDR20291_2120		NC_009089	fig|272563.8.peg.2329	CD2213	188		Carbonic anhydrase, beta class (EC 4.2.1.1)	1	0.995
NC_013316	112	fig|645463.3.peg.2270	CDR20291_2121		NC_009089	fig|272563.8.peg.2330	CD2214	112		Helix-turn-helix motif	1	0.991
NC_013316	105	fig|645463.3.peg.2271	CDR20291_2122		NC_009089	fig|272563.8.peg.2331	CD2215	81		hypothetical protein	1	0.988
NC_013316	225	fig|645463.3.peg.2272	CDR20291_2123		NC_009089	fig|272563.8.peg.2332	CD2216	225		hypothetical protein	1	0.996
NC_013316	255	fig|645463.3.peg.2273	CDR20291_2124	aroD	NC_009089	fig|272563.8.peg.2333	CD2217	255	aroD	3-dehydroquinate dehydratase I (EC 4.2.1.10)	0.992	0.996
NC_013316	210	fig|645463.3.peg.2274	CDR20291_2125	sat	NC_009089	fig|272563.8.peg.2341	CD2226	210	sat	Xenobiotic acyltransferase XAT family	0.99	0.995
NC_013316	289	fig|645463.3.peg.2275	CDR20291_2126		NC_009089	fig|272563.8.peg.2342	CD2227	289		Radical SAM domain protein CAC_2422	1	0.997
NC_013316	285	fig|645463.3.peg.2276	CDR20291_2127		NC_009089	fig|272563.8.peg.2343	CD2228	285		Hydrolase, alpha/beta fold family	1	0.996
NC_013316	672	fig|645463.3.peg.2277	CDR20291_2128		NC_009089	fig|272563.8.peg.2344	CD2229	672		hypothetical protein	0.997	0.999
NC_013316	258	fig|645463.3.peg.2278	CDR20291_2129	nirC	NC_009089	fig|272563.8.peg.2345	CD2230	258	nirC	Sulfite transporter, NirC family	0.996	0.996
NC_013316	323	fig|645463.3.peg.2279	CDR20291_2130	asrC	NC_009089	fig|272563.8.peg.2346	CD2231	323	asrC	Anaerobic sulfite reductase subunit C (EC 1.8.1.-)	1	0.997
NC_013316	263	fig|645463.3.peg.2280	CDR20291_2131	asrB	NC_009089	fig|272563.8.peg.2347	CD2232	263	asrB	Anaerobic sulfite reductase subunit B	1	0.996
NC_013316	335	fig|645463.3.peg.2281	CDR20291_2132	asrA	NC_009089	fig|272563.8.peg.2348	CD2233	335	asrA	Anaerobic sulfite reductase subunit A	0.997	0.997
NC_013316	229	fig|645463.3.peg.2282	CDR20291_2133		NC_009089	fig|272563.8.peg.2349	CD2234	229		Transcriptional regulator CPF_1694, Crp/Fnr family	0.987	0.996
NC_013316	170	fig|645463.3.peg.228	CDR20291_0214		NC_009089	fig|272563.8.peg.235	CD0217	170		Nitroreductase	0.971	0.994
NC_013316	282	fig|645463.3.peg.2283	CDR20291_2134		NC_009089	fig|272563.8.peg.2350	CD2235	282		Sialic acid utilization regulator, RpiR family	1	0.996
NC_013316	295	fig|645463.3.peg.2284	CDR20291_2135		NC_009089	fig|272563.8.peg.2351	CD2236	295		N-acetylmannosamine kinase (EC 2.7.1.60)	0.99	0.997
NC_013316	267	fig|645463.3.peg.2285	CDR20291_2136		NC_009089	fig|272563.8.peg.2352	CD2237	267		hypothetical protein	0.989	0.996
NC_013316	150	fig|645463.3.peg.2286	CDR20291_2137		NC_009089	fig|272563.8.peg.2353	CD2238	150		probable beta-D-galactosidase	1	0.993
NC_013316	500	fig|645463.3.peg.2287	CDR20291_2138		NC_009089	fig|272563.8.peg.2354	CD2239	500		Predicted sialic acid transporter	0.994	0.998
NC_013316	293	fig|645463.3.peg.2288	CDR20291_2139	nanA	NC_009089	fig|272563.8.peg.2355	CD2240	293	nanA	N-acetylneuraminate lyase (EC 4.1.3.3)	1	0.997
NC_013316	223	fig|645463.3.peg.2289	CDR20291_2140	nanE	NC_009089	fig|272563.8.peg.2356	CD2241	223	nanE	N-acetylmannosamine-6-phosphate 2-epimerase (EC 5.1.3.9)	1	0.996
NC_013316	163	fig|645463.3.peg.2290	CDR20291_2141		NC_009089	fig|272563.8.peg.2357	CD2242	163		hypothetical protein	0.982	0.994
NC_013316	454	fig|645463.3.peg.2291	CDR20291_2142		NC_009089	fig|272563.8.peg.2358	CD2243	454		hypothetical protein	1	0.998
NC_013316	391	fig|645463.3.peg.2292	CDR20291_2143		NC_009089	fig|272563.8.peg.2359	CD2244	391		GGDEF domain protein	0.987	0.997
NC_013316	158	fig|645463.3.peg.229	CDR20291_0215	purE	NC_009089	fig|272563.8.peg.236	CD0218	158	purE	N5-carboxyaminoimidazole ribonucleotide mutase (EC 5.4.99.18)	1	0.994
NC_013316	465	fig|645463.3.peg.2293	CDR20291_2144	asnS	NC_009089	fig|272563.8.peg.2360	CD2245	465	asnC	Asparaginyl-tRNA synthetase (EC 6.1.1.22)	1	0.998
NC_013316	64	fig|645463.3.peg.2294	CDR20291_2145		NC_009089	fig|272563.8.peg.2361	CD2245A	64		hypothetical protein	1	0.984
NC_013316	557	fig|645463.3.peg.2295	CDR20291_2146	cspC	NC_009089	fig|272563.8.peg.2362	CD2246	557	cspC	hypothetical protein	0.993	0.998
NC_013316	1116	fig|645463.3.peg.2296	CDR20291_2147	cspBA	NC_009089	fig|272563.8.peg.2363	CD2247	1116	cspBA	hypothetical protein	0.987	0.999
NC_013316	353	fig|645463.3.peg.2297	CDR20291_2148		NC_009089	fig|272563.8.peg.2364	CD2248	398		hypothetical protein	0.997	0.884
NC_013316	273	fig|645463.3.peg.2298	CDR20291_2149		NC_009089	fig|272563.8.peg.2365	CD2249	273		ATPase associated with various cellular activities, AAA_5	1	0.996
NC_013316	327	fig|645463.3.peg.2299	CDR20291_2150		NC_009089	fig|272563.8.peg.2366	CD2250	327		hypothetical protein	1	0.997
NC_013316	118	fig|645463.3.peg.2300	CDR20291_2151		NC_009089	fig|272563.8.peg.2367	CD2251	118		hypothetical protein	1	0.992
NC_013316	422	fig|645463.3.peg.2301	CDR20291_2152	kamA	NC_009089	fig|272563.8.peg.2368	CD2252	422	kamA	Glutamate 2,3-aminomutase (EC 5.4.3.9)	1	0.998
NC_013316	460	fig|645463.3.peg.2302	CDR20291_2153		NC_009089	fig|272563.8.peg.2369	CD2253	460		Transcriptional regulator, GntR family domain / Aspartate aminotransferase (EC 2.6.1.1)	1	0.998
NC_013316	232	fig|645463.3.peg.230	CDR20291_0216	purC	NC_009089	fig|272563.8.peg.237	CD0219	232	purC	Phosphoribosylaminoimidazole-succinocarboxamide synthase (EC 6.3.2.6)	1	0.996
NC_013316	228	fig|645463.3.peg.2303	CDR20291_2154		NC_009089	fig|272563.8.peg.2370	CD2254	228		Aspartate racemase (EC 5.1.1.13)	0.996	0.996
NC_013316	511	fig|645463.3.peg.2304	CDR20291_2155		NC_009089	fig|272563.8.peg.2371	CD2255	511		hypothetical protein	0.998	0.998
NC_013316	349	fig|645463.3.peg.2305	CDR20291_2156		NC_009089	fig|272563.8.peg.2372	CD2256	349		Predicted nicotinate-regulated transporter BH3254	0.997	0.997
NC_013316	344	fig|645463.3.peg.2306	CDR20291_2157		NC_009089	fig|272563.8.peg.2373	CD2258	344		hypothetical protein	0.997	0.997
NC_013316	115	fig|645463.3.peg.2307	CDR20291_2158		NC_009089	fig|272563.8.peg.2374	CD2259	115		Cupin 2, conserved barrel domain protein	1	0.991
NC_013316	460	fig|645463.3.peg.2308			NC_009089	fig|272563.8.peg.2375	CD2260	460		Di-tripeptide/cation symporter	0.996	0.998
NC_013316	597	fig|645463.3.peg.2309	CDR20291_2160		NC_009089	fig|272563.8.peg.2376	CD2261	597		Xaa-Pro aminopeptidase (EC 3.4.11.9)	0.997	0.998
NC_013316	463	fig|645463.3.peg.2310	CDR20291_2161		NC_009089	fig|272563.8.peg.2377	CD2262	463		Di-tripeptide/cation symporter	1	0.998
NC_013316	380	fig|645463.3.peg.2311	CDR20291_2162		NC_009089	fig|272563.8.peg.2378	CD2263	380		Foldase protein PrsA precursor (EC 5.2.1.8)	0.995	0.997
NC_013316	347	fig|645463.3.peg.2312	CDR20291_2163		NC_009089	fig|272563.8.peg.2379	CD2264	347		hypothetical protein	0.988	0.997
NC_013316	455	fig|645463.3.peg.231	CDR20291_0217	purF	NC_009089	fig|272563.8.peg.238	CD0220	455	purF	Amidophosphoribosyltransferase (EC 2.4.2.14)	1	0.998
NC_013316	183	fig|645463.3.peg.2313	CDR20291_2164		NC_009089	fig|272563.8.peg.2380	CD2265	185		hypothetical protein	0.984	0.978
NC_013316	508	fig|645463.3.peg.2314	CDR20291_2165		NC_009089	fig|272563.8.peg.2381	CD2266	508		Rieske FeS-domain containing oxidoreductase	0.996	0.998
NC_013316	321	fig|645463.3.peg.2315	CDR20291_2166		NC_009089	fig|272563.8.peg.2382		204		hypothetical protein	0.985	0.995
NC_013316	639	fig|645463.3.peg.2316	CDR20291_2167		NC_009089	fig|272563.8.peg.2383	CD2269	639		PTS system, fructose-specific IIA component (EC 2.7.1.202) / PTS system, fructose-specific IIB component (EC 2.7.1.202) / PTS system, fructose-specific IIC component	0.997	0.998
NC_013316	305	fig|645463.3.peg.2317	CDR20291_2168	fruK	NC_009089	fig|272563.8.peg.2384	CD2270	305	fruK	1-phosphofructokinase (EC 2.7.1.56)	0.984	0.997
NC_013316	592	fig|645463.3.peg.2318	CDR20291_2169		NC_009089	fig|272563.8.peg.2385	CD2271	592		hypothetical protein	1	0.998
NC_013316	246	fig|645463.3.peg.2319	CDR20291_2170		NC_009089	fig|272563.8.peg.2386	CD2272	246		Protein tyrosine phosphatase (EC 3.1.3.48)	1	0.996
NC_013316	353	fig|645463.3.peg.2320	CDR20291_2171		NC_009089	fig|272563.8.peg.2387	CD2273	353		Sporulation integral membrane protein YtvI	0.992	0.997
NC_013316	417	fig|645463.3.peg.2321	CDR20291_2172		NC_009089	fig|272563.8.peg.2388	CD2274	417		hypothetical protein	0.986	0.998
NC_013316	706	fig|645463.3.peg.2322	CDR20291_2173		NC_009089	fig|272563.8.peg.2389	CD2275	706		DNA topoisomerase III (EC 5.99.1.2)	0.994	0.999
NC_013316	358	fig|645463.3.peg.232	CDR20291_0218	purG	NC_009089	fig|272563.8.peg.239	CD0221	358	purG	Phosphoribosylformylglycinamidine cyclo-ligase (EC 6.3.3.1)	0.997	0.997
NC_013316	455	fig|645463.3.peg.2323	CDR20291_2174		NC_009089	fig|272563.8.peg.2390	CD2276	455		Sodium/glycine symporter GlyP	0.998	0.998
NC_013316	215	fig|645463.3.peg.2324	CDR20291_2175		NC_009089	fig|272563.8.peg.2391	CD2277	215		ribulose-5-phosphate 4-epimerase and related epimerases and aldolases	0.977	0.995
NC_013316	228	fig|645463.3.peg.2325	CDR20291_2176	araD	NC_009089	fig|272563.8.peg.2392	CD2278	228	araD	L-ribulose-5-phosphate 4-epimerase (EC 5.1.3.4)	0.991	0.996
NC_013316	352	fig|645463.3.peg.2326	CDR20291_2177		NC_009089	fig|272563.8.peg.2393	CD2279	352		Galactitol-1-phosphate 5-dehydrogenase (EC 1.1.1.251)	0.989	0.997
NC_013316	468	fig|645463.3.peg.2327	CDR20291_2178		NC_009089	fig|272563.8.peg.2394	CD2280	468		PTS system, galactitol-specific IIC component	0.996	0.998
NC_013316	100	fig|645463.3.peg.2328	CDR20291_2179		NC_009089	fig|272563.8.peg.2395	CD2281	100		PTS system, galactitol-specific IIB component (EC 2.7.1.200)	0.99	0.99
NC_013316	148	fig|645463.3.peg.2329	CDR20291_2180		NC_009089	fig|272563.8.peg.2396	CD2282	148		PTS system, galactitol-specific IIA component (EC 2.7.1.200)	1	0.993
NC_013316	967	fig|645463.3.peg.2330	CDR20291_2181		NC_009089	fig|272563.8.peg.2397	CD2283	967		NtrC family Transcriptional regulator, ATPase domain	0.996	0.999
NC_013316	140	fig|645463.3.peg.2331	CDR20291_2182		NC_009089	fig|272563.8.peg.2398	CD2284	140		hypothetical protein	1	0.993
NC_013316	545	fig|645463.3.peg.16	CDR20291_0005	dnaH	NC_009089	fig|272563.8.peg.24	CD0016	545	dnaH	DNA polymerase III subunits gamma and tau (EC 2.7.7.7)	0.998	0.998
NC_013316	197	fig|645463.3.peg.233	CDR20291_0219	purN	NC_009089	fig|272563.8.peg.240	CD0222	197	purN	Phosphoribosylglycinamide formyltransferase (EC 2.1.2.2)	1	0.995
NC_013316	461	fig|645463.3.peg.2334	CDR20291_2184		NC_009089	fig|272563.8.peg.2400	CD2285	461		Transcriptional regulator, GntR family domain / Aspartate aminotransferase (EC 2.6.1.1)	1	0.998
NC_013316	233	fig|645463.3.peg.2335	CDR20291_2185		NC_009089	fig|272563.8.peg.2401	CD2286	233		AzlC family protein	1	0.996
NC_013316	686	fig|645463.3.peg.2336	CDR20291_2187		NC_009089	fig|272563.8.peg.2403	CD2288	686		Two-component system sensor histidine kinase	0.946	0.999
NC_013316	230	fig|645463.3.peg.2337	CDR20291_2188		NC_009089	fig|272563.8.peg.2404	CD2289	230		Phosphate regulon transcriptional regulatory protein PhoB (SphR)	1	0.996
NC_013316	510	fig|645463.3.peg.234	CDR20291_0220	purH	NC_009089	fig|272563.8.peg.241	CD0223	510	purH	IMP cyclohydrolase (EC 3.5.4.10) / Phosphoribosylaminoimidazolecarboxamide formyltransferase (EC 2.1.2.3)	0.994	0.998
NC_013316	44	fig|645463.3.peg.1543			NC_009089	fig|272563.8.peg.2410		53		hypothetical protein	0.864	0.811
NC_013316	288	fig|645463.3.peg.1542	CDR20291_1446		NC_009089	fig|272563.8.peg.2411	CD2296	131		Antirepressor [Bacteriophage A118]	0.931	0.992
NC_013316	269	fig|645463.3.peg.1502	CDR20291_1419		NC_009089	fig|272563.8.peg.2412	CD2297	121		Antirepressor [Bacteriophage A118]	0.325	0.901
NC_013316	150	fig|645463.3.peg.1519	CDR20291_1428		NC_009089	fig|272563.8.peg.2412	CD2297	121		Antirepressor [Bacteriophage A118]	0.333	0.752
NC_013316	62	fig|645463.3.peg.1541			NC_009089	fig|272563.8.peg.2413	CD2298	50		hypothetical protein	0.56	0.98
NC_013316	63	fig|645463.3.peg.2338	CDR20291_2189		NC_009089	fig|272563.8.peg.2419	CD2303	63		Transcriptional regulator, MecI family	1	0.984
NC_013316	416	fig|645463.3.peg.235	CDR20291_0221	purD	NC_009089	fig|272563.8.peg.242	CD0224	416	purD	Phosphoribosylamine--glycine ligase (EC 6.3.4.13)	0.99	0.998
NC_013316	125	fig|645463.3.peg.2339	CDR20291_2190		NC_009089	fig|272563.8.peg.2420	CD2304	125		Transcriptional regulator, MecI family	0.944	0.992
NC_013316	164	fig|645463.3.peg.2340	CDR20291_2191		NC_009089	fig|272563.8.peg.2422	CD2305	164		hypothetical protein	0.957	0.994
NC_013316	62	fig|645463.3.peg.2341	CDR20291_2193		NC_009089	fig|272563.8.peg.2423	CD2306	77		hypothetical protein	0.963	0.688
NC_013316	116	fig|645463.3.peg.2342	CDR20291_2194		NC_009089	fig|272563.8.peg.2424	CD2307	116		hypothetical protein	0.983	0.991
NC_013316	66	fig|645463.3.peg.2343	CDR20291_2195		NC_009089	fig|272563.8.peg.2425	CD2308	66		Transcriptional regulator, Xre family	1	0.985
NC_013316	58	fig|645463.3.peg.2346			NC_009089	fig|272563.8.peg.2426	CD2309	58		hypothetical protein	1	0.983
NC_013316	66	fig|645463.3.peg.2347	CDR20291_2199	cspD	NC_009089	fig|272563.8.peg.2427	CD2310	66	cspD	Cold shock protein of CSP family	1	0.985
NC_013316	270	fig|645463.3.peg.2348	CDR20291_2200		NC_009089	fig|272563.8.peg.2428	CD2311	270		ABC transporter, substrate-binding protein (cluster 6, sulfate/molybdate/tungstate/phosphate)	1	0.996
NC_013316	171	fig|645463.3.peg.2349	CDR20291_2201	modB	NC_009089	fig|272563.8.peg.2429	CD2312	263	modB	hypothetical protein	1	0.646
NC_013316	1268	fig|645463.3.peg.236	CDR20291_0222	purL	NC_009089	fig|272563.8.peg.243	CD0225	1268	purL	Phosphoribosylformylglycinamidine synthase, synthetase subunit (EC 6.3.5.3) / Phosphoribosylformylglycinamidine synthase, glutamine amidotransferase subunit (EC 6.3.5.3)	0.992	0.999
NC_013316	231	fig|645463.3.peg.2350	CDR20291_2202		NC_009089	fig|272563.8.peg.2430	CD2313	231		ABC transporter, ATP-binding protein	0.996	0.996
NC_013316	243	fig|645463.3.peg.2351	CDR20291_2203		NC_009089	fig|272563.8.peg.2431	CD2314	243		hypothetical protein	1	0.996
NC_013316	211	fig|645463.3.peg.2352	CDR20291_2204		NC_009089	fig|272563.8.peg.2432	CD2315	234		hypothetical protein	0.991	0.897
NC_013316	238	fig|645463.3.peg.2353	CDR20291_2205		NC_009089	fig|272563.8.peg.2433	CD2316	238		Two-component transcriptional response regulator, OmpR family	0.996	0.996
NC_013316	345	fig|645463.3.peg.2354	CDR20291_2206		NC_009089	fig|272563.8.peg.2434	CD2317	345		Two-component system sensor histidine kinase	0.997	0.994
NC_013316	500	fig|645463.3.peg.2355	CDR20291_2207		NC_009089	fig|272563.8.peg.2435	CD2318	500		Phosphoglucomutase/phosphomannomutase	0.994	0.998
NC_013316	221	fig|645463.3.peg.2356	CDR20291_2208	rpe	NC_009089	fig|272563.8.peg.2436	CD2319	221	rpe	Ribulose-phosphate 3-epimerase (EC 5.1.3.1)	1	0.995
NC_013316	148	fig|645463.3.peg.2357	CDR20291_2209	rpiB1	NC_009089	fig|272563.8.peg.2437	CD2320	148	rpiB1	Ribose-5-phosphate isomerase B (EC 5.3.1.6)	1	0.993
NC_013316	306	fig|645463.3.peg.2358	CDR20291_2210	tkt'	NC_009089	fig|272563.8.peg.2438	CD2321	306	tkt'	Transketolase, C-terminal section (EC 2.2.1.1)	1	0.997
NC_013316	270	fig|645463.3.peg.2359	CDR20291_2211	tkt	NC_009089	fig|272563.8.peg.2439	CD2322	270	tkt	Transketolase, N-terminal section (EC 2.2.1.1)	1	0.996
NC_013316	222	fig|645463.3.peg.241	CDR20291_0227		NC_009089	fig|272563.8.peg.244	CD0226	184		Membrane-bound lytic murein transglycosylase D	0.935	0.995
NC_013316	343	fig|645463.3.peg.2360	CDR20291_2212		NC_009089	fig|272563.8.peg.2440	CD2323	343		Galactitol-1-phosphate 5-dehydrogenase (EC 1.1.1.251)	0.994	0.997
NC_013316	350	fig|645463.3.peg.2361	CDR20291_2213	gatD	NC_009089	fig|272563.8.peg.2441	CD2324	350	gatD	Galactitol-1-phosphate 5-dehydrogenase (EC 1.1.1.251)	0.994	0.997
NC_013316	424	fig|645463.3.peg.2362	CDR20291_2214	gatC	NC_009089	fig|272563.8.peg.2442	CD2325	424	gatC	PTS system, galactitol-specific IIC component	0.998	0.998
NC_013316	91	fig|645463.3.peg.2363	CDR20291_2215	gatB	NC_009089	fig|272563.8.peg.2443	CD2326	91	gatB	PTS system, galactitol-specific IIB component (EC 2.7.1.200)	1	0.989
NC_013316	152	fig|645463.3.peg.2364	CDR20291_2216	gatA	NC_009089	fig|272563.8.peg.2444	CD2327	152	gatA	PTS system, galactitol-specific IIA component (EC 2.7.1.200)	0.98	0.993
NC_013316	974	fig|645463.3.peg.2365	CDR20291_2217		NC_009089	fig|272563.8.peg.2445	CD2328	974		NtrC family Transcriptional regulator, ATPase domain	0.998	0.999
NC_013316	216	fig|645463.3.peg.2366	CDR20291_2218	tal1	NC_009089	fig|272563.8.peg.2446	CD2329	216	tal1	Transaldolase (EC 2.2.1.2)	0.995	0.995
NC_013316	190	fig|645463.3.peg.2367	CDR20291_2219	xpt	NC_009089	fig|272563.8.peg.2447	CD2330	190	xpt	Xanthine phosphoribosyltransferase (EC 2.4.2.22)	1	0.995
NC_013316	383	fig|645463.3.peg.2368	CDR20291_2220	mtlD	NC_009089	fig|272563.8.peg.2448	CD2331	383	mtlD	Mannitol-1-phosphate 5-dehydrogenase (EC 1.1.1.17)	0.992	0.997
NC_013316	140	fig|645463.3.peg.2369	CDR20291_2221	mtlF	NC_009089	fig|272563.8.peg.2449	CD2332	140	mtlF	PTS system, mannitol-specific IIA component (EC 2.7.1.197)	1	0.993
NC_013316	142	fig|645463.3.peg.242	CDR20291_0228		NC_009089	fig|272563.8.peg.245	CD0227	142		DUF327 domain-containing protein CA_C1049	0.887	0.993
NC_013316	709	fig|645463.3.peg.2370	CDR20291_2222	mtlR	NC_009089	fig|272563.8.peg.2450	CD2333	694	mtlR	Mannitol operon activator, BglG family / PTS system, mannitol-specific IIB component (EC 2.7.1.197)	0.997	0.999
NC_013316	474	fig|645463.3.peg.2371	CDR20291_2223	mtlA	NC_009089	fig|272563.8.peg.2451	CD2334	474	mtlA	PTS system, mannitol-specific IIC component / PTS system, mannitol-specific IIB component (EC 2.7.1.197)	0.998	0.998
NC_013316	499	fig|645463.3.peg.2372	CDR20291_2224	guaB	NC_009089	fig|272563.8.peg.2452	CD2335	499	guaB	Inosine-5'-monophosphate dehydrogenase (EC 1.1.1.205) / CBS domain	1	0.998
NC_013316	385	fig|645463.3.peg.2373	CDR20291_2225		NC_009089	fig|272563.8.peg.2453	CD2336	385		Uncharacterized protein YaaN	1	0.997
NC_013316	306	fig|645463.3.peg.2374	CDR20291_2226		NC_009089	fig|272563.8.peg.2454	CD2337	306		hypothetical protein	1	0.997
NC_013316	372	fig|645463.3.peg.2375	CDR20291_2227	abfH	NC_009089	fig|272563.8.peg.2455	CD2338	372	abfH	NAD-dependent 4-hydroxybutyrate dehydrogenase (EC 1.1.1.61)	0.995	0.997
NC_013316	435	fig|645463.3.peg.2376	CDR20291_2228	abfT	NC_009089	fig|272563.8.peg.2456	CD2339	435	abfT	4-hydroxybutyrate coenzyme A transferase	1	0.998
NC_013316	91	fig|645463.3.peg.2377	CDR20291_2229		NC_009089	fig|272563.8.peg.2457	CD2340	91		hypothetical protein	1	0.989
NC_013316	498	fig|645463.3.peg.2378	CDR20291_2230	abfD	NC_009089	fig|272563.8.peg.2458	CD2341	498	abfD	4-hydroxybutanoyl-CoA dehydratase (EC 4.2.1.120) / Vinylacetyl-CoA Delta-isomerase (EC 5.3.3.3)	1	0.998
NC_013316	463	fig|645463.3.peg.2379	CDR20291_2231	sucD	NC_009089	fig|272563.8.peg.2459	CD2342	463	sucD	Succinate-semialdehyde dehydrogenase, CoA-dependent	1	0.998
NC_013316	104	fig|645463.3.peg.243	CDR20291_0229	fliN	NC_009089	fig|272563.8.peg.246	CD0228	104	fliN	Flagellar motor switch protein FliN	0.952	0.99
NC_013316	514	fig|645463.3.peg.2380	CDR20291_2232	cat1	NC_009089	fig|272563.8.peg.2460	CD2343	514	cat1	Succinyl-CoA:coenzyme A transferase (EC 2.8.3.-)	0.998	0.998
NC_013316	461	fig|645463.3.peg.2381	CDR20291_2233		NC_009089	fig|272563.8.peg.2461	CD2344	461		hypothetical protein	0.996	0.998
NC_013316	290	fig|645463.3.peg.2382	CDR20291_2234		NC_009089	fig|272563.8.peg.2462	CD2345	290		Transcriptional regulator, LysR family	1	0.997
NC_013316	199	fig|645463.3.peg.2383	CDR20291_2235		NC_009089	fig|272563.8.peg.2463	CD2346	199		hypothetical protein	0.99	0.995
NC_013316	359	fig|645463.3.peg.2384	CDR20291_2236		NC_009089	fig|272563.8.peg.2464	CD2347	359		Aminopeptidase YpdF (MP-, MA-, MS-, AP-, NP- specific)	0.994	0.997
NC_013316	379	fig|645463.3.peg.2676	CDR20291_2516		NC_009089	fig|272563.8.peg.2464	CD2347	359		Aminopeptidase YpdF (MP-, MA-, MS-, AP-, NP- specific)	0.338	0.844
NC_013316	381	fig|645463.3.peg.2385	CDR20291_2237	grdD	NC_009089	fig|272563.8.peg.2465	CD2348	381	grdD	Glycine/sarcosine/betaine reductase component C chain 2	1	0.997
NC_013316	510	fig|645463.3.peg.2386	CDR20291_2238	grdC	NC_009089	fig|272563.8.peg.2466	CD2349	510	grdC	Glycine/sarcosine/betaine reductase component C chain 1	0.998	0.998
NC_013316	436	fig|645463.3.peg.2387			NC_009089	fig|272563.8.peg.2467	CD2351	436	grdB	Glycine reductase component B gamma subunit (EC 1.21.4.2) @ selenocysteine-containing	1	0.998
NC_013316	157	fig|645463.3.peg.2388	CDR20291_2240	grdA	NC_009089	fig|272563.8.peg.2468	CD2352	157	grdA	Glycine/sarcosine/betaine reductase protein A @ selenocysteine-containing	1	0.994
NC_013316	428	fig|645463.3.peg.2389	CDR20291_2241	grdE	NC_009089	fig|272563.8.peg.2469	CD2354	428	grdE	Glycine reductase component B beta subunit (EC 1.21.4.2) / Glycine reductase component B alpha subunit (EC 1.21.4.2)	1	0.998
NC_013316	91	fig|645463.3.peg.244	CDR20291_0230	flgM	NC_009089	fig|272563.8.peg.247	CD0229	91	flgM	Negative regulator of flagellin synthesis FlgM (anti-sigma28)	0.813	0.989
NC_013316	105	fig|645463.3.peg.2390	CDR20291_2242	trxA2	NC_009089	fig|272563.8.peg.2470	CD2355	105	trxA2	Thioredoxin	1	0.99
NC_013316	315	fig|645463.3.peg.2391	CDR20291_2243	trxB3	NC_009089	fig|272563.8.peg.2471	CD2356	315	trxB3	Thioredoxin reductase (EC 1.8.1.9)	1	0.997
NC_013316	123	fig|645463.3.peg.2392	CDR20291_2244	grdX	NC_009089	fig|272563.8.peg.2472	CD2357	123	grdX	GrdX protein	0.984	0.992
NC_013316	564	fig|645463.3.peg.2393	CDR20291_2245		NC_009089	fig|272563.8.peg.2473	CD2358	564		Oligoendopeptidase F	0.991	0.998
NC_013316	273	fig|645463.3.peg.2394	CDR20291_2246		NC_009089	fig|272563.8.peg.2474	CD2359	273		Hydrolase, HAD superfamily	0.993	0.996
NC_013316	49	fig|645463.3.peg.2395			NC_009089	fig|272563.8.peg.2475		49		hypothetical protein	1	0.98
NC_013316	161	fig|645463.3.peg.2396	CDR20291_2247		NC_009089	fig|272563.8.peg.2476	CD2360	161		hypothetical protein	0.988	0.994
NC_013316	250	fig|645463.3.peg.2397	CDR20291_2248		NC_009089	fig|272563.8.peg.2477	CD2361	250		ABC transporter, ATP-binding protein (cluster 1, maltose/g3p/polyamine/iron); ABC transporter, ATP-binding protein (cluster 10, nitrate/sulfonate/bicarbonate)	1	0.996
NC_013316	45	fig|645463.3.peg.2398			NC_009089	fig|272563.8.peg.2478		45		hypothetical protein	1	0.978
NC_013316	209	fig|645463.3.peg.2399			NC_009089	fig|272563.8.peg.2479		209		ABC transporter, permease protein (cluster 10, nitrate/sulfonate/bicarbonate)	1	0.995
NC_013316	138	fig|645463.3.peg.245	CDR20291_0231		NC_009089	fig|272563.8.peg.248	CD0230	138		Flagellar biosynthesis protein FlgN	0.92	0.993
NC_013316	187	fig|645463.3.peg.2400	CDR20291_2250		NC_009089	fig|272563.8.peg.2480	CD2363	187		hypothetical protein	0.989	0.995
NC_013316	74	fig|645463.3.peg.2401	CDR20291_2251		NC_009089	fig|272563.8.peg.2481	CD2364	71		hypothetical protein	0.986	0.986
NC_013316	363	fig|645463.3.peg.2402	CDR20291_2252		NC_009089	fig|272563.8.peg.2482	CD2365	363		Alkanesulfonates-binding protein	0.997	0.997
NC_013316	152	fig|645463.3.peg.2403	CDR20291_2253		NC_009089	fig|272563.8.peg.2483	CD2366	152		hypothetical protein	1	0.993
NC_013316	361	fig|645463.3.peg.2404	CDR20291_2254		NC_009089	fig|272563.8.peg.2484	CD2367	361		Uncharacterized membrane protein, YraQ family	0.994	0.997
NC_013316	61	fig|645463.3.peg.2405	CDR20291_2255		NC_009089	fig|272563.8.peg.2485	CD2368	61		hypothetical protein	1	0.984
NC_013316	110	fig|645463.3.peg.2406	CDR20291_2256		NC_009089	fig|272563.8.peg.2486	CD2369	110		Uncharacterized DrsE/F-like sulphur relay protein SSO3086	1	0.991
NC_013316	278	fig|645463.3.peg.2407	CDR20291_2257	nadC	NC_009089	fig|272563.8.peg.2487	CD2370	278	nadC	Quinolinate phosphoribosyltransferase [decarboxylating] (EC 2.4.2.19)	1	0.996
NC_013316	433	fig|645463.3.peg.2408	CDR20291_2258	nadB	NC_009089	fig|272563.8.peg.2488	CD2371	433	nadB	L-aspartate oxidase (EC 1.4.3.16)	1	0.998
NC_013316	304	fig|645463.3.peg.2409	CDR20291_2259	nadA	NC_009089	fig|272563.8.peg.2489	CD2372	304	nadA	Quinolinate synthetase (EC 2.5.1.72)	0.997	0.997
NC_013316	436	fig|645463.3.peg.246	CDR20291_0232	flgK	NC_009089	fig|272563.8.peg.249	CD0231	436	flgK	Flagellar hook-associated protein FlgK	0.952	0.998
NC_013316	485	fig|645463.3.peg.2410	CDR20291_2260		NC_009089	fig|272563.8.peg.2490	CD2373	485		Carbon starvation protein A	1	0.998
NC_013316	142	fig|645463.3.peg.2411	CDR20291_2261		NC_009089	fig|272563.8.peg.2491	CD2374	142		hypothetical protein	1	0.993
NC_013316	102	fig|645463.3.peg.2412	CDR20291_2262		NC_009089	fig|272563.8.peg.2492	CD2375	102		hypothetical protein	1	0.99
NC_013316	340	fig|645463.3.peg.2413	CDR20291_2263		NC_009089	fig|272563.8.peg.2493	CD2376	340		UPF0118 membrane protein YdbI	1	0.997
NC_013316	168	fig|645463.3.peg.2414	CDR20291_2264		NC_009089	fig|272563.8.peg.2494	CD2377	168		Nudix hydrolase-like protein	0.994	0.994
NC_013316	233	fig|645463.3.peg.2415	CDR20291_2265		NC_009089	fig|272563.8.peg.2495	CD2378	233		hypothetical protein	0.996	0.996
NC_013316	356	fig|645463.3.peg.2416	CDR20291_2266		NC_009089	fig|272563.8.peg.2496	CD2379	356		Butyrate kinase (EC 2.7.2.7)	1	0.997
NC_013316	191	fig|645463.3.peg.2417	CDR20291_2267	iorB	NC_009089	fig|272563.8.peg.2497	CD2380	191	iorB	Indolepyruvate oxidoreductase subunit IorB (EC 1.2.7.8)	1	0.995
NC_013316	595	fig|645463.3.peg.2418	CDR20291_2268	iorA	NC_009089	fig|272563.8.peg.2498	CD2381	595	iorA	Indolepyruvate oxidoreductase subunit IorA (EC 1.2.7.8)	0.998	0.998
NC_013316	419	fig|645463.3.peg.2419	CDR20291_2269		NC_009089	fig|272563.8.peg.2499	CD2382	419		Biosynthetic Aromatic amino acid aminotransferase alpha (EC 2.6.1.57) @ Aspartate aminotransferase (EC 2.6.1.1)	0.998	0.998
NC_013316	116	fig|645463.3.peg.17	CDR20291_0006		NC_009089	fig|272563.8.peg.25	CD0017	116		Nucleoid-associated protein YaaK	1	0.991
NC_013316	310	fig|645463.3.peg.247	CDR20291_0233	flgL	NC_009089	fig|272563.8.peg.250	CD0232	310	flgL	Flagellar hook-associated protein FlgL	0.894	0.997
NC_013316	663	fig|645463.3.peg.2420	CDR20291_2270		NC_009089	fig|272563.8.peg.2500	CD2383	663		Sigma-54 dependent DNA-binding transcriptional regulator	0.998	0.998
NC_013316	628	fig|645463.3.peg.2421	CDR20291_2271		NC_009089	fig|272563.8.peg.2501	CD2384	628		hypothetical protein	0.99	0.998
NC_013316	602	fig|645463.3.peg.2422	CDR20291_2272		NC_009089	fig|272563.8.peg.2502	CD2385	602		hypothetical protein	0.983	0.998
NC_013316	139	fig|645463.3.peg.2423	CDR20291_2273		NC_009089	fig|272563.8.peg.2503	CD2386	139		hypothetical protein	1	0.993
NC_013316	60	fig|645463.3.peg.2424			NC_009089	fig|272563.8.peg.2504		60		hypothetical protein	0.983	0.983
NC_013316	340	fig|645463.3.peg.2425	CDR20291_2274		NC_009089	fig|272563.8.peg.2505	CD2387	340		Probable glycolate oxidase	0.985	0.997
NC_013316	195	fig|645463.3.peg.2431	CDR20291_2278		NC_009089	fig|272563.8.peg.2506	CD2388	200		hypothetical protein	0.369	0.955
NC_013316	412	fig|645463.3.peg.2333	CDR20291_2183		NC_009089	fig|272563.8.peg.2507	CD2389	378		Regulatory sensor-transducer, BlaR1/MecR1 family	0.321	0.815
NC_013316	340	fig|645463.3.peg.2427	CDR20291_2276		NC_009089	fig|272563.8.peg.2507	CD2389	378		Regulatory sensor-transducer, BlaR1/MecR1 family	0.854	0.794
NC_013316	340	fig|645463.3.peg.2432	CDR20291_2279		NC_009089	fig|272563.8.peg.2507	CD2389	378		Regulatory sensor-transducer, BlaR1/MecR1 family	0.93	0.794
NC_013316	122	fig|645463.3.peg.2332			NC_009089	fig|272563.8.peg.2508	CD2390	124		Transcriptional regulator, MecI family	0.449	0.935
NC_013316	125	fig|645463.3.peg.2428	CDR20291_2277		NC_009089	fig|272563.8.peg.2508	CD2390	124		Transcriptional regulator, MecI family	0.935	0.992
NC_013316	124	fig|645463.3.peg.2433	CDR20291_2280		NC_009089	fig|272563.8.peg.2508	CD2390	124		Transcriptional regulator, MecI family	1	0.992
NC_013316	107	fig|645463.3.peg.2434	CDR20291_2281		NC_009089	fig|272563.8.peg.2509	CD2391	160		hypothetical protein	0.953	0.662
NC_013316	129	fig|645463.3.peg.248	CDR20291_0234		NC_009089	fig|272563.8.peg.251	CD0233	129		Flagellar assembly factor FliW	0.829	0.992
NC_013316	234	fig|645463.3.peg.2436	CDR20291_2282		NC_009089	fig|272563.8.peg.2510	CD2392	234		hypothetical protein	0.996	0.996
NC_013316	338	fig|645463.3.peg.2437	CDR20291_2283		NC_009089	fig|272563.8.peg.2511	CD2393	338		Monofunctional biosynthetic peptidoglycan transglycosylase	1	0.997
NC_013316	168	fig|645463.3.peg.2438	CDR20291_2284		NC_009089	fig|272563.8.peg.2512	CD2394	168		DNA polymerase III polC-type (EC 2.7.7.7)	1	0.994
NC_013316	222	fig|645463.3.peg.2439	CDR20291_2285		NC_009089	fig|272563.8.peg.2513	CD2395	222		hypothetical protein	0.995	0.995
NC_013316	168	fig|645463.3.peg.2440	CDR20291_2286		NC_009089	fig|272563.8.peg.2514	CD2396	168		hypothetical protein	0.988	0.994
NC_013316	342	fig|645463.3.peg.2441	CDR20291_2287		NC_009089	fig|272563.8.peg.2515	CD2397	342		hypothetical protein	0.994	0.997
NC_013316	286	fig|645463.3.peg.2442	CDR20291_2288		NC_009089	fig|272563.8.peg.2516	CD2398	286		tRNA-(cytosine32)-2-thiocytidine synthetase TtcA	0.997	0.997
NC_013316	69	fig|645463.3.peg.2443	CDR20291_2289		NC_009089	fig|272563.8.peg.2517	CD2399	69		Protein CotJA	1	0.986
NC_013316	88	fig|645463.3.peg.2444	CDR20291_2290	cotJB2	NC_009089	fig|272563.8.peg.2518	CD2400	88	cotJB2	Polypeptide composition of the spore coat protein CotJB	1	0.989
NC_013316	190	fig|645463.3.peg.2445	CDR20291_2291	cotJC2	NC_009089	fig|272563.8.peg.2519	CD2401	190	cotJC2	Manganese catalase (EC 1.11.1.6) => Spore coat protein CotJC	1	0.995
NC_013316	70	fig|645463.3.peg.249	CDR20291_0235	csrA	NC_009089	fig|272563.8.peg.252	CD0234	70	csrA	Carbon storage regulator	0.929	0.986
NC_013316	396	fig|645463.3.peg.2446	CDR20291_2292		NC_009089	fig|272563.8.peg.2520	CD2402	396		N-acetylmuramoyl-L-alanine amidase	0.995	0.997
NC_013316	143	fig|645463.3.peg.2447	CDR20291_2293	dut	NC_009089	fig|272563.8.peg.2521	CD2403	143	dut	Deoxyuridine 5'-triphosphate nucleotidohydrolase (EC 3.6.1.23)	1	0.993
NC_013316	742	fig|645463.3.peg.2448	CDR20291_2294		NC_009089	fig|272563.8.peg.2522	CD2404	742		DNA topoisomerase III (EC 5.99.1.2)	0.997	0.999
NC_013316	161	fig|645463.3.peg.2449	CDR20291_2295		NC_009089	fig|272563.8.peg.2523	CD2405	161		Transcriptional regulator, MarR family	1	0.994
NC_013316	407	fig|645463.3.peg.2450	CDR20291_2296		NC_009089	fig|272563.8.peg.2524	CD2406	407		ABC transporter, RND-adapter-like protein	0.99	0.998
NC_013316	1029	fig|645463.3.peg.2451	CDR20291_2297		NC_009089	fig|272563.8.peg.2525	CD2407	1029		RND efflux system, inner membrane transporter	0.999	0.999
NC_013316	436	fig|645463.3.peg.2452	CDR20291_2298		NC_009089	fig|272563.8.peg.2526	CD2408	436		hypothetical protein	0.993	0.998
NC_013316	81	fig|645463.3.peg.2455	CDR20291_2300		NC_009089	fig|272563.8.peg.2527	CD2409	81		hypothetical protein	1	0.988
NC_013316	875	fig|645463.3.peg.2456	CDR20291_2301	ppdK	NC_009089	fig|272563.8.peg.2528	CD2410	875	ppdK	Pyruvate,phosphate dikinase (EC 2.7.9.1)	0.999	0.999
NC_013316	278	fig|645463.3.peg.2457	CDR20291_2302		NC_009089	fig|272563.8.peg.2529	CD2411	278		Phosphoenolpyruvate synthase regulatory protein	1	0.996
NC_013316	131	fig|645463.3.peg.250	CDR20291_0236	fliS1	NC_009089	fig|272563.8.peg.253	CD0235	131	fliS1	Flagellar biosynthesis protein FliS	0.916	0.992
NC_013316	165	fig|645463.3.peg.2458	CDR20291_2303		NC_009089	fig|272563.8.peg.2530	CD2412	165		Transcriptional repressor CcpN, MarR family	1	0.994
NC_013316	430	fig|645463.3.peg.2459	CDR20291_2304		NC_009089	fig|272563.8.peg.2531	CD2413	430		Homoserine dehydrogenase (EC 1.1.1.3); Sorbitol-6-phosphate 2-dehydrogenase (EC 1.1.1.140)	1	0.998
NC_013316	118	fig|645463.3.peg.2460	CDR20291_2305	srlB	NC_009089	fig|272563.8.peg.2532	CD2414	118	srlB	PTS system, glucitol/sorbitol-specific IIA component (EC 2.7.1.198)	1	0.992
NC_013316	119	fig|645463.3.peg.2461	CDR20291_2306		NC_009089	fig|272563.8.peg.2533	CD2415	119		hypothetical protein	1	0.992
NC_013316	657	fig|645463.3.peg.2462	CDR20291_2307		NC_009089	fig|272563.8.peg.2534	CD2416	657		Sorbitol operon transcription regulator	0.998	0.998
NC_013316	337	fig|645463.3.peg.2463	CDR20291_2308	srlE	NC_009089	fig|272563.8.peg.2535	CD2417	337	srlE	PTS system, glucitol/sorbitol-specific IIB component (EC 2.7.1.198) / PTS system, glucitol/sorbitol-specific IIC component 2	1	0.997
NC_013316	181	fig|645463.3.peg.2464	CDR20291_2309	srlA	NC_009089	fig|272563.8.peg.2536	CD2418	181	srlA	PTS system, glucitol/sorbitol-specific IIC component	1	0.994
NC_013316	289	fig|645463.3.peg.2465	CDR20291_2310		NC_009089	fig|272563.8.peg.2537	CD2419	289		Transcriptional regulator, AraC family	0.997	0.997
NC_013316	371	fig|645463.3.peg.2466	CDR20291_2311		NC_009089	fig|272563.8.peg.2538	CD2420	371		hypothetical protein	0.987	0.997
NC_013316	378	fig|645463.3.peg.2467	CDR20291_2312		NC_009089	fig|272563.8.peg.2539	CD2421	378		N-acyl-L-amino acid amidohydrolase (EC 3.5.1.14)	1	0.997
NC_013316	118	fig|645463.3.peg.251	CDR20291_0237	fliS2	NC_009089	fig|272563.8.peg.254	CD0236	116	fliS2	Flagellar biosynthesis protein FliS	0.862	0.991
NC_013316	458	fig|645463.3.peg.2468	CDR20291_2313	acp	NC_009089	fig|272563.8.peg.2540	CD2422	458	acp	Putative sodium/proton-dependent alanine carrier protein YrbD	0.956	0.998
NC_013316	420	fig|645463.3.peg.2469	CDR20291_2314		NC_009089	fig|272563.8.peg.2541	CD2423	419		hypothetical protein	0.967	0.998
NC_013316	402	fig|645463.3.peg.2470	CDR20291_2315		NC_009089	fig|272563.8.peg.2542	CD2424	402		Aspartate aminotransferase (AspB-4) (EC 2.6.1.1)	0.993	0.998
NC_013316	297	fig|645463.3.peg.2471	CDR20291_2316		NC_009089	fig|272563.8.peg.2543	CD2425	297		Branched-chain phosphotransacylase (EC 2.3.1.- )	1	0.997
NC_013316	352	fig|645463.3.peg.2472	CDR20291_2317		NC_009089	fig|272563.8.peg.2544	CD2426	352		Branched-chain acyl kinase	1	0.997
NC_013316	179	fig|645463.3.peg.2473	CDR20291_2318		NC_009089	fig|272563.8.peg.2545	CD2427	179		2-oxoglutarate/2-oxoacid ferredoxin oxidoreductase, gamma subunit (EC 1.2.7.-)	1	0.994
NC_013316	239	fig|645463.3.peg.2474	CDR20291_2319		NC_009089	fig|272563.8.peg.2546	CD2428	239		2-oxoglutarate/2-oxoacid ferredoxin oxidoreductase, beta subunit (EC 1.2.7.-)	1	0.996
NC_013316	358	fig|645463.3.peg.2475	CDR20291_2320		NC_009089	fig|272563.8.peg.2547	CD2429	358		2-oxoglutarate/2-oxoacid ferredoxin oxidoreductase, alpha subunit (EC 1.2.7.-)	1	0.997
NC_013316	65	fig|645463.3.peg.2476	CDR20291_2321		NC_009089	fig|272563.8.peg.2548	CD2429A	65		2-oxoglutarate/2-oxoacid ferredoxin oxidoreductase, delta subunit, ferredoxin-like 4Fe-4S binding protein (EC 1.2.7.-)	1	0.985
NC_013316	255	fig|645463.3.peg.2477	CDR20291_2322		NC_009089	fig|272563.8.peg.2549	CD2430	255		Transcriptional regulator, IclR family	1	0.996
NC_013316	507	fig|645463.3.peg.252	CDR20291_0238	fliD	NC_009089	fig|272563.8.peg.255	CD0237	507	fliD	Flagellar cap protein FliD	0.886	0.998
NC_013316	515	fig|645463.3.peg.2478	CDR20291_2323		NC_009089	fig|272563.8.peg.2550	CD2431	515		Ferredoxin--sulfite reductase (EC 1.8.7.1)	1	0.998
NC_013316	688	fig|645463.3.peg.2479	CDR20291_2324	glyS	NC_009089	fig|272563.8.peg.2551	CD2432	688	glyS	Glycyl-tRNA synthetase beta chain (EC 6.1.1.14)	0.993	0.999
NC_013316	292	fig|645463.3.peg.2480	CDR20291_2325	glyQ	NC_009089	fig|272563.8.peg.2552	CD2433	292	glyQ	Glycyl-tRNA synthetase alpha chain (EC 6.1.1.14)	1	0.997
NC_013316	199	fig|645463.3.peg.2481	CDR20291_2326		NC_009089	fig|272563.8.peg.2553	CD2434	199		N-terminal of elongation factor Ts	1	0.995
NC_013316	257	fig|645463.3.peg.2482	CDR20291_2327	recO	NC_009089	fig|272563.8.peg.2554	CD2435	257	recO	DNA recombination and repair protein RecO	0.996	0.996
NC_013316	51	fig|645463.3.peg.2483			NC_009089	fig|272563.8.peg.2555		51		hypothetical protein	1	0.98
NC_013316	459	fig|645463.3.peg.2484	CDR20291_2328		NC_009089	fig|272563.8.peg.2556	CD2436	459		Mg/Co/Ni transporter MgtE, CBS domain-containing	1	0.998
NC_013316	297	fig|645463.3.peg.2485	CDR20291_2329	era	NC_009089	fig|272563.8.peg.2557	CD2437	297	era	GTP-binding protein Era	1	0.997
NC_013316	132	fig|645463.3.peg.769	CDR20291_0711		NC_009089	fig|272563.8.peg.2558	CD2438	133	cdd	Cytidine deaminase (EC 3.5.4.5)	0.365	0.759
NC_013316	133	fig|645463.3.peg.2486	CDR20291_2330	d	NC_009089	fig|272563.8.peg.2558	CD2438	133	cdd	Cytidine deaminase (EC 3.5.4.5)	1	0.992
NC_013316	239	fig|645463.3.peg.2487	CDR20291_2331		NC_009089	fig|272563.8.peg.2559	CD2439	239		Diacylglycerol kinase (EC 2.7.1.107)	1	0.996
NC_013316	111	fig|645463.3.peg.253	CDR20291_0239		NC_009089	fig|272563.8.peg.256	CD0238	111		FIG00514474: hypothetical protein	0.757	0.991
NC_013316	153	fig|645463.3.peg.2488	CDR20291_2332		NC_009089	fig|272563.8.peg.2560	CD2440	153		Metal-dependent hydrolase YbeY, involved in rRNA and/or ribosome maturation and assembly	1	0.993
NC_013316	338	fig|645463.3.peg.2489	CDR20291_2333		NC_009089	fig|272563.8.peg.2561	CD2441a	338		Phosphate starvation-inducible protein PhoH, predicted ATPase	0.997	0.997
NC_013316	447	fig|645463.3.peg.2490	CDR20291_2334	spoIV	NC_009089	fig|272563.8.peg.2562	CD2442	447	spoIV	Uncharacterized protein YqfD	0.998	0.998
NC_013316	78	fig|645463.3.peg.2491	CDR20291_2335		NC_009089	fig|272563.8.peg.2563	CD2443	78		FIG00512905: hypothetical protein	1	0.987
NC_013316	187	fig|645463.3.peg.2492	CDR20291_2336		NC_009089	fig|272563.8.peg.2564	CD2444	187		Ribosome hibernation promoting factor Hpf	1	0.995
NC_013316	165	fig|645463.3.peg.2493	CDR20291_2337		NC_009089	fig|272563.8.peg.2565	CD2445	165		hypothetical protein	1	0.994
NC_013316	147	fig|645463.3.peg.2494	CDR20291_2338	rpsU	NC_009089	fig|272563.8.peg.2566	CD2446	147	GatB/Yqey	Transamidase GatB domain protein	1	0.993
NC_013316	59	fig|645463.3.peg.2495	CDR20291_2339	rpsU	NC_009089	fig|272563.8.peg.2567	CD2446a	59	rpsU	SSU ribosomal protein S21p	1	0.983
NC_013316	116	fig|645463.3.peg.2496	CDR20291_2340		NC_009089	fig|272563.8.peg.2568	CD2447	116		Bis(5'-nucleosyl)-tetraphosphatase (asymmetrical) (EC 3.6.1.17)	1	0.991
NC_013316	432	fig|645463.3.peg.2497	CDR20291_2341		NC_009089	fig|272563.8.peg.2569	CD2448	432		tRNA t(6)A37-methylthiotransferase (EC 2.8.4.5)	1	0.998
NC_013316	290	fig|645463.3.peg.254	CDR20291_0240	fliC	NC_009089	fig|272563.8.peg.257	CD0239	290	fliC	Flagellin protein FlaA	0.876	0.997
NC_013316	252	fig|645463.3.peg.2498	CDR20291_2342		NC_009089	fig|272563.8.peg.2570	CD2449	252		16S rRNA (uracil(1498)-N(3))-methyltransferase (EC 2.1.1.193)	1	0.996
NC_013316	315	fig|645463.3.peg.2499	CDR20291_2343	prmA	NC_009089	fig|272563.8.peg.2571	CD2450	315	prmA	Ribosomal protein L11 methyltransferase	0.994	0.997
NC_013316	802	fig|645463.3.peg.2500	CDR20291_2344		NC_009089	fig|272563.8.peg.2572	CD2451	802		CRISPR-associated helicase Cas3	0.991	0.999
NC_013316	268	fig|645463.3.peg.2501	CDR20291_2345		NC_009089	fig|272563.8.peg.2573	CD2452	265		CRISPR-associated protein Cas5	0.981	0.996
NC_013316	337	fig|645463.3.peg.2502	CDR20291_2346		NC_009089	fig|272563.8.peg.2574	CD2453	338		CRISPR-associated negative autoregulator Cas7/Cst2	0.97	0.997
NC_013316	464	fig|645463.3.peg.2503	CDR20291_2347		NC_009089	fig|272563.8.peg.2575	CD2454	491		hypothetical protein	0.983	0.943
NC_013316	245	fig|645463.3.peg.2504	CDR20291_2348		NC_009089	fig|272563.8.peg.2576	CD2455	245		hypothetical protein	0.992	0.996
NC_013316	369	fig|645463.3.peg.2505	CDR20291_2349		NC_009089	fig|272563.8.peg.2577	CD2456	369		Maltodextrin ABC transporter, ATP-binding protein MsmX	0.995	0.997
NC_013316	255	fig|645463.3.peg.2506	CDR20291_2350		NC_009089	fig|272563.8.peg.2578	CD2457	255		hypothetical protein	0.996	0.996
NC_013316	457	fig|645463.3.peg.2507	CDR20291_2351		NC_009089	fig|272563.8.peg.2579	CD2458	457		Uncharacterized MFS-type transporter YwoD	0.996	0.998
NC_013316	713	fig|645463.3.peg.255	CDR20291_0241		NC_009089	fig|272563.8.peg.258	CD0240	713		Glycosyl transferase, group 2 family	0.808	0.999
NC_013316	311	fig|645463.3.peg.2508	CDR20291_2352	glcK	NC_009089	fig|272563.8.peg.2580	CD2459	311	glcK	ROK family protein (putative glucokinase)	0.994	0.997
NC_013316	38	fig|645463.3.peg.2509			NC_009089	fig|272563.8.peg.2581		38		hypothetical protein	1	0.974
NC_013316	384	fig|645463.3.peg.2510	CDR20291_2353	dnaJ	NC_009089	fig|272563.8.peg.2582	CD2460	384	dnaJ	Chaperone protein DnaJ	0.997	0.997
NC_013316	615	fig|645463.3.peg.2511	CDR20291_2354	dnaK	NC_009089	fig|272563.8.peg.2583	CD2461	615	dnaK	Chaperone protein DnaK	0.998	0.998
NC_013316	206	fig|645463.3.peg.2512	CDR20291_2355	grpE	NC_009089	fig|272563.8.peg.2584	CD2462	206	grpE	Heat shock protein GrpE	1	0.995
NC_013316	339	fig|645463.3.peg.2513	CDR20291_2356	hrcA	NC_009089	fig|272563.8.peg.2585	CD2463	339	hrcA	Heat-inducible transcription repressor HrcA	1	0.997
NC_013316	391	fig|645463.3.peg.2514	CDR20291_2357	hemN	NC_009089	fig|272563.8.peg.2586	CD2464	391	hemN	Oxygen-independent coproporphyrinogen-III oxidase-like protein YggW	0.995	0.997
NC_013316	437	fig|645463.3.peg.2515	CDR20291_2358		NC_009089	fig|272563.8.peg.2587	CD2465	437		Serine/threonine exchanger SteT	0.998	0.998
NC_013316	445	fig|645463.3.peg.2516	CDR20291_2359		NC_009089	fig|272563.8.peg.2588	CD2466	445		CCA tRNA nucleotidyltransferase (EC 2.7.7.72)	0.987	0.998
NC_013316	601	fig|645463.3.peg.2517	CDR20291_2360	lepA	NC_009089	fig|272563.8.peg.2589	CD2467	601	lepA	Translation elongation factor LepA	1	0.998
NC_013316	83	fig|645463.3.peg.2518	CDR20291_2361		NC_009089	fig|272563.8.peg.2590	CD2468	83		hypothetical protein	0.988	0.988
NC_013316	339	fig|645463.3.peg.2519	CDR20291_2362	spoIIP	NC_009089	fig|272563.8.peg.2591	CD2469	339	spoIIP	Stage II sporulation protein P	0.997	0.997
NC_013316	317	fig|645463.3.peg.2520	CDR20291_2363	gpr	NC_009089	fig|272563.8.peg.2592	CD2470	317	gpr	Spore germination endopeptidase Gpr (EC 3.4.24.78)	0.997	0.997
NC_013316	258	fig|645463.3.peg.2521	CDR20291_2364		NC_009089	fig|272563.8.peg.2593	CD2471	258		Hydrolase, alpha/beta fold family	0.981	0.996
NC_013316	120	fig|645463.3.peg.2522	CDR20291_2365		NC_009089	fig|272563.8.peg.2594	CD2472	120		hypothetical protein	0.992	0.992
NC_013316	88	fig|645463.3.peg.2523	CDR20291_2366	rpsT	NC_009089	fig|272563.8.peg.2595	CD2473	88	rpsT	SSU ribosomal protein S20p	1	0.989
NC_013316	347	fig|645463.3.peg.2524	CDR20291_2367		NC_009089	fig|272563.8.peg.2596	CD2474	347		DNA polymerase III delta subunit (EC 2.7.7.7)	0.997	0.997
NC_013316	230	fig|645463.3.peg.2525			NC_009089	fig|272563.8.peg.2597	CD2475	417		DNA internalization-related competence protein ComEC/Rec2	0.987	0.547
NC_013316	172	fig|645463.3.peg.2526			NC_009089	fig|272563.8.peg.2597	CD2475	417		DNA internalization-related competence protein ComEC/Rec2	0.987	0.369
NC_013316	394	fig|645463.3.peg.2527	CDR20291_2369		NC_009089	fig|272563.8.peg.2598	CD2476	394		FIG00513649: hypothetical protein	0.99	0.997
NC_013316	301	fig|645463.3.peg.2528	CDR20291_2370		NC_009089	fig|272563.8.peg.2599	CD2477	301		FIG00512857: hypothetical protein	1	0.997
NC_013316	199	fig|645463.3.peg.18	CDR20291_0007	recD	NC_009089	fig|272563.8.peg.26	CD0018	199	recD	Recombination protein RecR	1	0.995
NC_013316	278	fig|645463.3.peg.2529	CDR20291_2371		NC_009089	fig|272563.8.peg.2600	CD2478	250		DNA internalization-related competence protein ComEC/Rec2	0.992	0.996
NC_013316	235	fig|645463.3.peg.2530	CDR20291_2372		NC_009089	fig|272563.8.peg.2601	CD2479	235		HesA/MoeB/ThiF family protein	0.996	0.996
NC_013316	279	fig|645463.3.peg.2531	CDR20291_2373		NC_009089	fig|272563.8.peg.2602	CD2480	279		Cell wall-binding protein	1	0.996
NC_013316	224	fig|645463.3.peg.2532	CDR20291_2374	ung	NC_009089	fig|272563.8.peg.2603	CD2481	224	ung	Uracil-DNA glycosylase, family 1 (EC 3.2.2.27)	1	0.996
NC_013316	123	fig|645463.3.peg.2533	CDR20291_2375		NC_009089	fig|272563.8.peg.2604	CD2482	123		putative lipoprotein	0.992	0.992
NC_013316	352	fig|645463.3.peg.2534	CDR20291_2376		NC_009089	fig|272563.8.peg.2605	CD2483	352		FAD:protein FMN transferase (EC 2.7.1.180)	0.994	0.997
NC_013316	392	fig|645463.3.peg.2535	CDR20291_2377		NC_009089	fig|272563.8.peg.2606	CD2484	392		Aspartate aminotransferase (EC 2.6.1.1)	0.992	0.997
NC_013316	354	fig|645463.3.peg.2536	CDR20291_2378		NC_009089	fig|272563.8.peg.2607	CD2485	354		Aminopeptidase YpdF (MP-, MA-, MS-, AP-, NP- specific)	0.992	0.997
NC_013316	420	fig|645463.3.peg.2537	CDR20291_2379		NC_009089	fig|272563.8.peg.2608	CD2486	420		PTS system, fructose-like IIC component FryC	0.998	0.998
NC_013316	105	fig|645463.3.peg.2538	CDR20291_2380		NC_009089	fig|272563.8.peg.2609	CD2487	105		PTS system, fructose-like IIB component FryB	1	0.99
NC_013316	151	fig|645463.3.peg.2539	CDR20291_2381		NC_009089	fig|272563.8.peg.2610	CD2488	151		PTS system, IIA component	0.993	0.993
NC_013316	629	fig|645463.3.peg.2540	CDR20291_2382		NC_009089	fig|272563.8.peg.2611	CD2489	629		Transcriptional antiterminator of lichenan operon, BglG family	0.997	0.998
NC_013316	453	fig|645463.3.peg.2541	CDR20291_2383		NC_009089	fig|272563.8.peg.2612	CD2490	453		Putative dipeptidase	0.998	0.998
NC_013316	314	fig|645463.3.peg.2542	CDR20291_2384	pmi	NC_009089	fig|272563.8.peg.2613	CD2491	314	pmi	Mannose-6-phosphate isomerase (EC 5.3.1.8)	1	0.997
NC_013316	912	fig|645463.3.peg.2543	CDR20291_2385		NC_009089	fig|272563.8.peg.2614	CD2492	912		PAS	0.998	0.999
NC_013316	627	fig|645463.3.peg.2544	CDR20291_2386	selB	NC_009089	fig|272563.8.peg.2615	CD2493	627	selB	Selenocysteine-specific translation elongation factor	0.998	0.998
NC_013316	467	fig|645463.3.peg.2545	CDR20291_2387	fdhA	NC_009089	fig|272563.8.peg.2616	CD2495	459	fdhA	L-seryl-tRNA(Sec) selenium transferase (EC 2.9.1.1)	0.998	0.998
NC_013316	348	fig|645463.3.peg.2546	CDR20291_2388	selD	NC_009089	fig|272563.8.peg.2617	CD2496	348	selD	Selenide,water dikinase (EC 2.7.9.3) @ selenocysteine-containing	0.997	0.997
NC_013316	234	fig|645463.3.peg.2547	CDR20291_2389	comE	NC_009089	fig|272563.8.peg.2618	CD2497	234	comE	Late competence protein ComEA, DNA receptor	1	0.996
NC_013316	429	fig|645463.3.peg.2548	CDR20291_2390		NC_009089	fig|272563.8.peg.2619	CD2498	429		D-alanyl-D-alanine carboxypeptidase (EC 3.4.16.4)	0.993	0.998
NC_013316	112	fig|645463.3.peg.2549	CDR20291_2391		NC_009089	fig|272563.8.peg.2620	CD2499	112		hypothetical protein	1	0.991
NC_013316	38	fig|645463.3.peg.2550			NC_009089	fig|272563.8.peg.2621		38		hypothetical protein	1	0.974
NC_013316	438	fig|645463.3.peg.2551	CDR20291_2392	argH	NC_009089	fig|272563.8.peg.2622	CD2500	438	argH	Argininosuccinate lyase (EC 4.3.2.1)	1	0.998
NC_013316	273	fig|645463.3.peg.2552	CDR20291_2393		NC_009089	fig|272563.8.peg.2623	CD2501	273		Hydrolase, HAD superfamily	1	0.996
NC_013316	367	fig|645463.3.peg.2553	CDR20291_2394		NC_009089	fig|272563.8.peg.2624	CD2502	367		Biosynthetic Aromatic amino acid aminotransferase beta (EC 2.6.1.57)	0.995	0.997
NC_013316	879	fig|645463.3.peg.2554	CDR20291_2395		NC_009089	fig|272563.8.peg.2625	CD2503	879		Cation-transporting ATPase	0.999	0.999
NC_013316	215	fig|645463.3.peg.2555	CDR20291_2396		NC_009089	fig|272563.8.peg.2626	CD2504	215		D-alanyl-D-alanine carboxypeptidase (EC 3.4.16.4)	1	0.995
NC_013316	296	fig|645463.3.peg.2556	CDR20291_2397		NC_009089	fig|272563.8.peg.2627	CD2505	296		Transcriptional regulator, AcrR family	0.993	0.997
NC_013316	466	fig|645463.3.peg.2557	CDR20291_2398		NC_009089	fig|272563.8.peg.2628	CD2506	466		Uncharacterized MFS-type transporter	0.998	0.998
NC_013316	239	fig|645463.3.peg.2558	CDR20291_2399		NC_009089	fig|272563.8.peg.2629	CD2507	239		hypothetical protein	1	0.996
NC_013316	105	fig|645463.3.peg.263	CDR20291_0248	flgB	NC_009089	fig|272563.8.peg.263	CD0245	105	flgB	Flagellar basal-body rod protein FlgB	0.981	0.99
NC_013316	254	fig|645463.3.peg.1356	CDR20291_1278		NC_009089	fig|272563.8.peg.2630	CD2508	252		Transcriptional regulator, AraC family	0.283	0.905
NC_013316	252	fig|645463.3.peg.2559	CDR20291_2400		NC_009089	fig|272563.8.peg.2630	CD2508	252		Transcriptional regulator, AraC family	0.992	0.996
NC_013316	450	fig|645463.3.peg.2560	CDR20291_2401		NC_009089	fig|272563.8.peg.2631	CD2509	450		Maltose-6'-phosphate glucosidase (EC 3.2.1.122)	0.993	0.998
NC_013316	516	fig|645463.3.peg.2561	CDR20291_2402		NC_009089	fig|272563.8.peg.2632	CD2510	516		PTS system, maltose and glucose-specific IIC component / PTS system, maltose and glucose-specific IIB component (EC 2.7.1.208)	1	0.998
NC_013316	271	fig|645463.3.peg.2562	CDR20291_2403		NC_009089	fig|272563.8.peg.2633	CD2511	271		Beta-glucoside bgl operon antiterminator, BglG family	1	0.996
NC_013316	160	fig|645463.3.peg.2563	CDR20291_2404		NC_009089	fig|272563.8.peg.2634	CD2512	160		PTS system, glucose-specific IIA component (EC 2.7.1.199)	0.988	0.994
NC_013316	126	fig|645463.3.peg.2564	CDR20291_2405		NC_009089	fig|272563.8.peg.2635	CD2513	126		RidA/YER057c/UK114 superfamily protein	1	0.992
NC_013316	405	fig|645463.3.peg.2565	CDR20291_2406	tdcB	NC_009089	fig|272563.8.peg.2636	CD2514	405	tdcB	Threonine dehydratase, catabolic (EC 4.3.1.19) @ L-serine dehydratase, (PLP)-dependent (EC 4.3.1.17)	1	0.998
NC_013316	542	fig|645463.3.peg.2566	CDR20291_2407	aspD	NC_009089	fig|272563.8.peg.2637	CD2515	542	aspD	L-aspartate beta-decarboxylase (EC 4.1.1.12)	0.998	0.998
NC_013316	331	fig|645463.3.peg.2567	CDR20291_2408		NC_009089	fig|272563.8.peg.2638	CD2516	331		L-asparaginase (EC 3.5.1.1)	0.997	0.997
NC_013316	134	fig|645463.3.peg.264	CDR20291_0249	flgC	NC_009089	fig|272563.8.peg.264	CD0246	134	flgC	Flagellar basal-body rod protein FlgC	1	0.993
NC_013316	222	fig|645463.3.peg.2568	CDR20291_2409		NC_009089	fig|272563.8.peg.2643	CD2520	222		Uncharacterized membrane spanning protein, contains VanZ-like domain	0.982	0.995
NC_013316	806	fig|645463.3.peg.2569	CDR20291_2410	leuS	NC_009089	fig|272563.8.peg.2644	CD2521	806	leuS	Leucyl-tRNA synthetase (EC 6.1.1.4)	1	0.999
NC_013316	116	fig|645463.3.peg.2570	CDR20291_2411		NC_009089	fig|272563.8.peg.2645	CD2522	116		Ribosomal silencing factor RsfA	1	0.991
NC_013316	190	fig|645463.3.peg.2571	CDR20291_2412		NC_009089	fig|272563.8.peg.2646	CD2523	190		Hydrolase (HAD superfamily), YqeK	0.995	0.995
NC_013316	229	fig|645463.3.peg.2572	CDR20291_2413	nadD	NC_009089	fig|272563.8.peg.2647	CD2524	229	nadD	Nicotinate-nucleotide adenylyltransferase (EC 2.7.7.18)	1	0.996
NC_013316	212	fig|645463.3.peg.2573			NC_009089	fig|272563.8.peg.2648	CD2525	212	recX	Regulatory protein RecX	1	0.995
NC_013316	667	fig|645463.3.peg.2574	CDR20291_2415	gbeA	NC_009089	fig|272563.8.peg.2649	CD2526	667	gbeA	1,4-alpha-glucan (glycogen) branching enzyme, GH-13-type (EC 2.4.1.18)	0.997	0.999
NC_013316	105	fig|645463.3.peg.265	CDR20291_0250	fliE	NC_009089	fig|272563.8.peg.265	CD0247	105	fliE	Flagellar hook-basal body complex protein FliE	0.981	0.99
NC_013316	103	fig|645463.3.peg.2575	CDR20291_2416		NC_009089	fig|272563.8.peg.2652	CD2529	103		hypothetical protein	1	0.99
NC_013316	272	fig|645463.3.peg.2576	CDR20291_2417		NC_009089	fig|272563.8.peg.2653	CD2530	272		hypothetical protein	0.963	0.996
NC_013316	174	fig|645463.3.peg.2577	CDR20291_2418		NC_009089	fig|272563.8.peg.2654	CD2531	174		Substrate-specific component PdxU2 of predicted pyridoxin-related ECF transporter	0.983	0.994
NC_013316	380	fig|645463.3.peg.2578	CDR20291_2419		NC_009089	fig|272563.8.peg.2655	CD2532	380		Serine--glyoxylate aminotransferase (EC 2.6.1.45)	0.987	0.997
NC_013316	795	fig|645463.3.peg.2579	CDR20291_2420		NC_009089	fig|272563.8.peg.2656	CD2533	764		ABC transporter-coupled two-component system, fused permease protein	0.987	0.999
NC_013316	227	fig|645463.3.peg.2580	CDR20291_2421		NC_009089	fig|272563.8.peg.2657	CD2534	227		ABC transporter-coupled two-component system, ATP-binding protein	0.991	0.996
NC_013316	436	fig|645463.3.peg.2581	CDR20291_2422		NC_009089	fig|272563.8.peg.2658	CD2535	436		ABC transporter-coupled two-component system, signal transduction histidine kinase	0.989	0.998
NC_013316	235	fig|645463.3.peg.2582	CDR20291_2423		NC_009089	fig|272563.8.peg.2659	CD2536	235		ABC transporter-coupled two-component system, LuxR family response regulator	0.996	0.996
NC_013316	516	fig|645463.3.peg.266	CDR20291_0251	fliF	NC_009089	fig|272563.8.peg.266	CD0248	516	fliF	Flagellar M-ring protein FliF	0.979	0.998
NC_013316	613	fig|645463.3.peg.2583	CDR20291_2424		NC_009089	fig|272563.8.peg.2660	CD2537	613		5'-nucleotidase (EC 3.1.3.5)	0.984	0.998
NC_013316	294	fig|645463.3.peg.2584	CDR20291_2425		NC_009089	fig|272563.8.peg.2661	CD2538	294		hypothetical protein	0.99	0.997
NC_013316	305	fig|645463.3.peg.2585	CDR20291_2426	elaC	NC_009089	fig|272563.8.peg.2662	CD2539	305	elaC	Ribonuclease Z (EC 3.1.26.11)	0.997	0.997
NC_013316	444	fig|645463.3.peg.2586	CDR20291_2427	nox	NC_009089	fig|272563.8.peg.2663	CD2540	444	nox	Pyridine nucleotide-disulfide oxidoreductase; NADH dehydrogenase (EC 1.6.99.3)	0.991	0.998
NC_013316	408	fig|645463.3.peg.2587	CDR20291_2428		NC_009089	fig|272563.8.peg.2664	CD2541	408		Putative transmembrane symporter	0.988	0.998
NC_013316	400	fig|645463.3.peg.1028	CDR20291_0962		NC_009089	fig|272563.8.peg.2665	CD2542	402		Predicted membrane protein	0.243	0.886
NC_013316	402	fig|645463.3.peg.2588	CDR20291_2429		NC_009089	fig|272563.8.peg.2665	CD2542	402		Predicted membrane protein	0.985	0.998
NC_013316	469	fig|645463.3.peg.1029	CDR20291_0963		NC_009089	fig|272563.8.peg.2666	CD2543	441		Probable poly(beta-D-mannuronate) O-acetylase (EC 2.3.1.-)	0.489	0.998
NC_013316	472	fig|645463.3.peg.2589	CDR20291_2430		NC_009089	fig|272563.8.peg.2666	CD2543	441		Probable poly(beta-D-mannuronate) O-acetylase (EC 2.3.1.-)	0.989	0.998
NC_013316	358	fig|645463.3.peg.2590	CDR20291_2431		NC_009089	fig|272563.8.peg.2667	CD2544	358		Predicted membrane protein	0.947	0.997
NC_013316	768	fig|645463.3.peg.2591	CDR20291_2432		NC_009089	fig|272563.8.peg.2668	CD2545	768		Cellulose synthase catalytic subunit [UDP-forming] (EC 2.4.1.12)	0.984	0.999
NC_013316	326	fig|645463.3.peg.2592	CDR20291_2433		NC_009089	fig|272563.8.peg.2669	CD2546	281		Endoglucanase	0.982	0.996
NC_013316	356	fig|645463.3.peg.267	CDR20291_0252	fliG	NC_009089	fig|272563.8.peg.267	CD0249	356	fliG	Flagellar motor switch protein FliG	0.963	0.997
NC_013316	582	fig|645463.3.peg.2593	CDR20291_2434		NC_009089	fig|272563.8.peg.2670	CD2547	582		Neuraminidase NanP	0.983	0.998
NC_013316	269	fig|645463.3.peg.2594	CDR20291_2435		NC_009089	fig|272563.8.peg.2671	CD2548	269		ABC transporter, permease protein 2 (cluster 1, maltose/g3p/polyamine/iron)	1	0.996
NC_013316	305	fig|645463.3.peg.2595	CDR20291_2436		NC_009089	fig|272563.8.peg.2672	CD2549	305		N-acetyl-D-glucosamine ABC transporter, permease protein 1	0.997	0.997
NC_013316	436	fig|645463.3.peg.2596	CDR20291_2437		NC_009089	fig|272563.8.peg.2673	CD2550	425		ABC transporter, substrate-binding protein (cluster 1, maltose/g3p/polyamine/iron)	0.995	0.998
NC_013316	246	fig|645463.3.peg.2597	CDR20291_2438		NC_009089	fig|272563.8.peg.2674	CD2552	246		hypothetical protein	0.992	0.996
NC_013316	405	fig|645463.3.peg.2598	CDR20291_2439	tlpB	NC_009089	fig|272563.8.peg.2675	CD2553	405	ulaA	PTS system, IIC component, UlaA-type	0.998	0.998
NC_013316	369	fig|645463.3.peg.401	CDR20291_0377		NC_009089	fig|272563.8.peg.2676	CD2553a	369	tlpB	Mobile element protein	0.984	0.997
NC_013316	369	fig|645463.3.peg.533	CDR20291_0500		NC_009089	fig|272563.8.peg.2676	CD2553a	369	tlpB	Mobile element protein	0.978	0.997
NC_013316	369	fig|645463.3.peg.869	CDR20291_0809	tlpB	NC_009089	fig|272563.8.peg.2676	CD2553a	369	tlpB	Mobile element protein	0.978	0.997
NC_013316	369	fig|645463.3.peg.1025	CDR20291_0959		NC_009089	fig|272563.8.peg.2676	CD2553a	369	tlpB	Mobile element protein	0.978	0.997
NC_013316	369	fig|645463.3.peg.1416			NC_009089	fig|272563.8.peg.2676	CD2553a	369	tlpB	Mobile element protein	0.965	0.997
NC_013316	369	fig|645463.3.peg.2876	CDR20291_2716	tlpB	NC_009089	fig|272563.8.peg.2676	CD2553a	369	tlpB	Mobile element protein	0.984	0.997
NC_013316	369	fig|645463.3.peg.3117	CDR20291_2950		NC_009089	fig|272563.8.peg.2676	CD2553a	369	tlpB	Mobile element protein	0.973	0.997
NC_013316	369	fig|645463.3.peg.3690	CDR20291_3478		NC_009089	fig|272563.8.peg.2676	CD2553a	369	tlpB	Mobile element protein	0.978	0.997
NC_013316	95	fig|645463.3.peg.2599	CDR20291_2440		NC_009089	fig|272563.8.peg.2677	CD2555	95		PTS system, IIB component	1	0.989
NC_013316	639	fig|645463.3.peg.2600	CDR20291_2441		NC_009089	fig|272563.8.peg.2678	CD2556	639		Putative transcriptional antiterminator, BglG family / PTS system, IIA component	0.995	0.998
NC_013316	174	fig|645463.3.peg.2601	CDR20291_2442		NC_009089	fig|272563.8.peg.2679	CD2557	174		FIG00814129: Possible chaperone	1	0.994
NC_013316	243	fig|645463.3.peg.268	CDR20291_0253	fliH	NC_009089	fig|272563.8.peg.268	CD0250	243	fliH	Flagellar assembly protein FliH	0.975	0.996
NC_013316	165	fig|645463.3.peg.2602	CDR20291_2443	coaD	NC_009089	fig|272563.8.peg.2680	CD2558	165	coaD	Phosphopantetheine adenylyltransferase (EC 2.7.7.3)	1	0.994
NC_013316	184	fig|645463.3.peg.2603	CDR20291_2444		NC_009089	fig|272563.8.peg.2681	CD2559	184		16S rRNA (guanine(966)-N(2))-methyltransferase (EC 2.1.1.171)	0.995	0.995
NC_013316	686	fig|645463.3.peg.2604	CDR20291_2445	recG	NC_009089	fig|272563.8.peg.2682	CD2560	686	recG	ATP-dependent DNA helicase RecG (EC 3.6.4.12)	0.993	0.999
NC_013316	547	fig|645463.3.peg.2605	CDR20291_2446		NC_009089	fig|272563.8.peg.2683	CD2561	547		Dihydroxyacetone kinase-like protein, phosphatase domain / Dihydroxyacetone kinase-like protein, kinase domain	1	0.998
NC_013316	116	fig|645463.3.peg.2606	CDR20291_2447		NC_009089	fig|272563.8.peg.2684	CD2562	116		FIG001802: Putative alkaline-shock protein	1	0.991
NC_013316	62	fig|645463.3.peg.2607	CDR20291_2448	rpmB	NC_009089	fig|272563.8.peg.2685	CD2562A	62	rpmB	LSU ribosomal protein L28p @ LSU ribosomal protein L28p, zinc-dependent	0.984	0.984
NC_013316	50	fig|645463.3.peg.2608			NC_009089	fig|272563.8.peg.2686		50		hypothetical protein	1	0.98
NC_013316	158	fig|645463.3.peg.2609	CDR20291_2449		NC_009089	fig|272563.8.peg.2687	CD2563	158		hypothetical protein	0.994	0.994
NC_013316	253	fig|645463.3.peg.2610	CDR20291_2450		NC_009089	fig|272563.8.peg.2688	CD2564	253		Transcriptional regulator, MerR family	1	0.996
NC_013316	642	fig|645463.3.peg.2611	CDR20291_2451		NC_009089	fig|272563.8.peg.2689	CD2565	642		hypothetical protein	0.995	0.998
NC_013316	439	fig|645463.3.peg.269	CDR20291_0254	fliI	NC_009089	fig|272563.8.peg.269	CD0251	439	fliI	Flagellum-specific ATP synthase FliI	0.989	0.998
NC_013316	150	fig|645463.3.peg.2612	CDR20291_2452		NC_009089	fig|272563.8.peg.2690	CD2566	150		PTS system, IIA component	0.993	0.993
NC_013316	102	fig|645463.3.peg.2613	CDR20291_2453		NC_009089	fig|272563.8.peg.2691	CD2567	102		PTS system, IIB component	1	0.99
NC_013316	368	fig|645463.3.peg.2614	CDR20291_2454		NC_009089	fig|272563.8.peg.2692	CD2568	368		PTS system, IIC component	1	0.997
NC_013316	892	fig|645463.3.peg.2615	CDR20291_2455		NC_009089	fig|272563.8.peg.2693	CD2569	892		Mannosylglycerate hydrolase (EC 3.2.1.170)	0.99	0.999
NC_013316	777	fig|645463.3.peg.2616	CDR20291_2456		NC_009089	fig|272563.8.peg.2694	CD2570	777		Two-component system sensor histidine kinase	0.996	0.999
NC_013316	238	fig|645463.3.peg.2617	CDR20291_2457		NC_009089	fig|272563.8.peg.2695	CD2571	238		Two-component transcriptional response regulator, OmpR family	0.983	0.996
NC_013316	218	fig|645463.3.peg.2618	CDR20291_2458		NC_009089	fig|272563.8.peg.2696	CD2572	218		Putative nitroreductase	0.995	0.995
NC_013316	209	fig|645463.3.peg.2619	CDR20291_2459		NC_009089	fig|272563.8.peg.2697	CD2573	209		5'-methylthioadenosine nucleosidase (EC 3.2.2.16) @ S-adenosylhomocysteine nucleosidase (EC 3.2.2.9)	0.995	0.995
NC_013316	213	fig|645463.3.peg.2620	CDR20291_2460		NC_009089	fig|272563.8.peg.2698	CD2574	213		Thiamin pyrophosphokinase (EC 2.7.6.2)	0.986	0.995
NC_013316	223	fig|645463.3.peg.2621	CDR20291_2461		NC_009089	fig|272563.8.peg.2699	CD2575	223		Ribulose-phosphate 3-epimerase (EC 5.1.3.1)	1	0.996
NC_013316	73	fig|645463.3.peg.19			NC_009089	fig|272563.8.peg.27		73		hypothetical protein	1	0.986
NC_013316	148	fig|645463.3.peg.270	CDR20291_0255	fliJ	NC_009089	fig|272563.8.peg.270	CD0252	148	fliJ	Flagellar protein FliJ	0.966	0.993
NC_013316	294	fig|645463.3.peg.2622	CDR20291_2462		NC_009089	fig|272563.8.peg.2700	CD2576	294		Ribosome small subunit biogenesis RbfA-release protein RsgA	1	0.997
NC_013316	245	fig|645463.3.peg.2623	CDR20291_2463		NC_009089	fig|272563.8.peg.2701	CD2577	245		Oxidoreductase, short-chain dehydrogenase/reductase family	0.992	0.996
NC_013316	671	fig|645463.3.peg.2624	CDR20291_2464	stk	NC_009089	fig|272563.8.peg.2702	CD2578	669	stk	Serine/threonine protein kinase PrkC, regulator of stationary phase	0.986	0.848
NC_013316	250	fig|645463.3.peg.2625	CDR20291_2465	stp	NC_009089	fig|272563.8.peg.2703	CD2579	250	stp	Protein serine/threonine phosphatase PrpC, regulation of stationary phase	1	0.996
NC_013316	327	fig|645463.3.peg.1891	CDR20291_1774		NC_009089	fig|272563.8.peg.2704	CD2580	343		23S rRNA (adenine(2503)-C(2))-methyltransferase @ tRNA (adenine(37)-C(2))-methyltransferase (EC 2.1.1.192)	0.36	0.776
NC_013316	343	fig|645463.3.peg.2626	CDR20291_2466		NC_009089	fig|272563.8.peg.2704	CD2580	343		23S rRNA (adenine(2503)-C(2))-methyltransferase @ tRNA (adenine(37)-C(2))-methyltransferase (EC 2.1.1.192)	0.997	0.997
NC_013316	441	fig|645463.3.peg.2627	CDR20291_2467	rsmB	NC_009089	fig|272563.8.peg.2705	CD2581	441	rsmB	16S rRNA (cytosine(967)-C(5))-methyltransferase (EC 2.1.1.176)	0.998	0.998
NC_013316	233	fig|645463.3.peg.2628	CDR20291_2468		NC_009089	fig|272563.8.peg.2706	CD2582	233		Putative membrane protease YugP	1	0.996
NC_013316	250	fig|645463.3.peg.2629	CDR20291_2469		NC_009089	fig|272563.8.peg.2707	CD2583	250		FIG00513482: hypothetical protein	0.992	0.996
NC_013316	309	fig|645463.3.peg.2630	CDR20291_2470	fmt	NC_009089	fig|272563.8.peg.2708	CD2584	309	fmt	Methionyl-tRNA formyltransferase (EC 2.1.2.9)	0.994	0.997
NC_013316	146	fig|645463.3.peg.2631	CDR20291_2471	def2	NC_009089	fig|272563.8.peg.2709	CD2585	146	def2	Peptide deformylase (EC 3.5.1.88)	1	0.993
NC_013316	401	fig|645463.3.peg.271	CDR20291_0256	fliK	NC_009089	fig|272563.8.peg.271	CD0253	401	fliK	Flagellar hook-length control protein FliK	0.935	0.998
NC_013316	829	fig|645463.3.peg.2632	CDR20291_2472	priA	NC_009089	fig|272563.8.peg.2710	CD2586	829	priA	Helicase PriA essential for oriC/DnaA-independent DNA replication	0.995	0.999
NC_013316	399	fig|645463.3.peg.2633	CDR20291_2473	coaBC	NC_009089	fig|272563.8.peg.2711	CD2587	399	coaBC	Phosphopantothenoylcysteine decarboxylase (EC 4.1.1.36) / Phosphopantothenoylcysteine synthetase (EC 6.3.2.5)	0.995	0.997
NC_013316	88	fig|645463.3.peg.2634	CDR20291_2474	rpoZ	NC_009089	fig|272563.8.peg.2712	CD2587A	88	rpoZ	DNA-directed RNA polymerase omega subunit (EC 2.7.7.6)	1	0.989
NC_013316	205	fig|645463.3.peg.2635	CDR20291_2475	gmk	NC_009089	fig|272563.8.peg.2713	CD2588	205	gmk	Guanylate kinase (EC 2.7.4.8)	1	0.995
NC_013316	293	fig|645463.3.peg.2636	CDR20291_2476		NC_009089	fig|272563.8.peg.2714	CD2589	293		UPF0701 protein YicC	1	0.997
NC_013316	276	fig|645463.3.peg.2637	CDR20291_2477	dapF	NC_009089	fig|272563.8.peg.2715	CD2590	276	dapF	Diaminopimelate epimerase (EC 5.1.1.7)	0.996	0.996
NC_013316	344	fig|645463.3.peg.2638	CDR20291_2478	ltaE	NC_009089	fig|272563.8.peg.2716	CD2591	344	ltaE	Low-specificity L-threonine aldolase (EC 4.1.2.48)	1	0.994
NC_013316	591	fig|645463.3.peg.2639	CDR20291_2479	fbpA	NC_009089	fig|272563.8.peg.2717	CD2592	591	fbpA	Fibronectin/fibrinogen-binding protein	0.992	0.998
NC_013316	550	fig|645463.3.peg.2640	CDR20291_2480		NC_009089	fig|272563.8.peg.2718	CD2593	550		Bis-ABC ATPase BA5409	0.984	0.998
NC_013316	403	fig|645463.3.peg.2641	CDR20291_2481	uraA	NC_009089	fig|272563.8.peg.2719	CD2594	403	uraA	Uracil permease	0.993	0.998
NC_013316	202	fig|645463.3.peg.272	CDR20291_0257	flgD	NC_009089	fig|272563.8.peg.272	CD0254	202	flgD	Flagellar basal-body rod modification protein FlgD	0.975	0.99
NC_013316	177	fig|645463.3.peg.2642	CDR20291_2482	pyrR	NC_009089	fig|272563.8.peg.2720	CD2595	177	pyrR	Pyrimidine operon regulatory protein PyrR	1	0.994
NC_013316	303	fig|645463.3.peg.2643	CDR20291_2483		NC_009089	fig|272563.8.peg.2721	CD2596	303		LSU rRNA pseudouridine(1911/1915/1917) synthase (EC 5.4.99.23)	0.99	0.997
NC_013316	124	fig|645463.3.peg.2644	CDR20291_2484	lspA	NC_009089	fig|272563.8.peg.2722	CD2597	148	lspA	Lipoprotein signal peptidase (EC 3.4.23.36)	0.976	0.831
NC_013316	259	fig|645463.3.peg.2645	CDR20291_2485		NC_009089	fig|272563.8.peg.2723	CD2598	259		Peptidoglycan N-acetylglucosamine deacetylase (EC 3.5.1.-)	0.961	0.996
NC_013316	160	fig|645463.3.peg.2646	CDR20291_2486		NC_009089	fig|272563.8.peg.2724	CD2599	160		Uncharacterized protein YteA	0.95	0.994
NC_013316	473	fig|645463.3.peg.2647	CDR20291_2487		NC_009089	fig|272563.8.peg.2725	CD2600	473		Carbon starvation protein A	0.987	0.998
NC_013316	256	fig|645463.3.peg.2648	CDR20291_2488		NC_009089	fig|272563.8.peg.2726	CD2601	256		Autolysis response regulater LytR	0.977	0.996
NC_013316	336	fig|645463.3.peg.2649	CDR20291_2489		NC_009089	fig|272563.8.peg.2727	CD2602	400		Autolysis histidine kinase LytS	0.994	0.838
NC_013316	248	fig|645463.3.peg.2650	CDR20291_2490		NC_009089	fig|272563.8.peg.2728	CD2603	248		hypothetical protein	0.964	0.996
NC_013316	327	fig|645463.3.peg.273	CDR20291_0258	flgE	NC_009089	fig|272563.8.peg.273	CD0255	327	flgE	Flagellar hook protein FlgE	0.982	0.997
NC_013316	333	fig|645463.3.peg.2653	CDR20291_2493	trpS	NC_009089	fig|272563.8.peg.2733	CD2610	333	trpS	Tryptophanyl-tRNA synthetase (EC 6.1.1.2)	0.997	0.997
NC_013316	232	fig|645463.3.peg.2654	CDR20291_2494	mtnN	NC_009089	fig|272563.8.peg.2734	CD2611	232	mtnN	5'-methylthioadenosine nucleosidase (EC 3.2.2.16) @ S-adenosylhomocysteine nucleosidase (EC 3.2.2.9)	0.996	0.996
NC_013316	467	fig|645463.3.peg.2655	CDR20291_2495		NC_009089	fig|272563.8.peg.2735	CD2612	467		Agmatine/putrescine antiporter, associated with agmatine catabolism	0.996	0.998
NC_013316	469	fig|645463.3.peg.2675	CDR20291_2515		NC_009089	fig|272563.8.peg.2735	CD2612	467		Agmatine/putrescine antiporter, associated with agmatine catabolism	0.669	0.994
NC_013316	358	fig|645463.3.peg.2656	CDR20291_2496		NC_009089	fig|272563.8.peg.2736	CD2613	358		Aminopeptidase YpdF (MP-, MA-, MS-, AP-, NP- specific)	1	0.997
NC_013316	280	fig|645463.3.peg.2657	CDR20291_2497		NC_009089	fig|272563.8.peg.2737	CD2614	280		DegV family protein	1	0.996
NC_013316	190	fig|645463.3.peg.2658	CDR20291_2498		NC_009089	fig|272563.8.peg.2738	CD2615	190		Transcriptional regulator, AcrR family	1	0.995
NC_013316	90	fig|645463.3.peg.2659	CDR20291_2499		NC_009089	fig|272563.8.peg.2739	CD2616	90		hypothetical protein	1	0.989
NC_013316	67	fig|645463.3.peg.274	CDR20291_0259		NC_009089	fig|272563.8.peg.274	CD0255A	67		Flagellar protein FlbD	0.97	0.985
NC_013316	266	fig|645463.3.peg.2660	CDR20291_2500		NC_009089	fig|272563.8.peg.2740	CD2617	290		Uncharacterized UPF0750 membrane protein	1	0.914
NC_013316	1038	fig|645463.3.peg.2662	CDR20291_2502		NC_009089	fig|272563.8.peg.2741	CD2618	1038	ileS	Isoleucyl-tRNA synthetase (EC 6.1.1.5)	1	0.999
NC_013316	175	fig|645463.3.peg.2663	CDR20291_2503		NC_009089	fig|272563.8.peg.2742	CD2619	175		Cell division initiation protein DivIVA	1	0.994
NC_013316	261	fig|645463.3.peg.2664	CDR20291_2504		NC_009089	fig|272563.8.peg.2743	CD2620	261		Putative RNA-binding protein YlmH	0.996	0.996
NC_013316	85	fig|645463.3.peg.2665	CDR20291_2505		NC_009089	fig|272563.8.peg.2744	CD2621	85		Cell division integral membrane protein, YggT and half-length relatives	0.988	0.988
NC_013316	152	fig|645463.3.peg.2666	CDR20291_2506		NC_009089	fig|272563.8.peg.2745	CD2622	152		SepF, FtsZ-interacting protein related to cell division	1	0.993
NC_013316	234	fig|645463.3.peg.2667	CDR20291_2507		NC_009089	fig|272563.8.peg.2746	CD2623	234		Pyridoxal phosphate-containing protein YggS	1	0.996
NC_013316	211	fig|645463.3.peg.2668	CDR20291_2508		NC_009089	fig|272563.8.peg.2747	CD2624	211		hypothetical protein	0.991	0.995
NC_013316	346	fig|645463.3.peg.2669	CDR20291_2509		NC_009089	fig|272563.8.peg.2748	CD2625	346		Perfringolysin O regulator protein PfoR	0.997	0.997
NC_013316	451	fig|645463.3.peg.2670	CDR20291_2510		NC_009089	fig|272563.8.peg.2749	CD2626	451		FIG00519347: Ribonucleotide reductase-like protein	0.996	0.998
NC_013316	272	fig|645463.3.peg.275	CDR20291_0260	motA	NC_009089	fig|272563.8.peg.275	CD0256	272	motA	Flagellar motor rotation protein MotA	0.938	0.996
NC_013316	89	fig|645463.3.peg.2671	CDR20291_2511		NC_009089	fig|272563.8.peg.2750	CD2627	89		ACT domain protein CAC_0478	1	0.989
NC_013316	646	fig|645463.3.peg.2672	CDR20291_2512		NC_009089	fig|272563.8.peg.2751	CD2628	642		hypothetical protein	0.984	0.684
NC_013316	491	fig|645463.3.peg.2673	CDR20291_2513	spoIVA	NC_009089	fig|272563.8.peg.2753	CD2629	491	spoIVA	Stage IV sporulation protein A	1	0.998
NC_013316	339	fig|645463.3.peg.2678	CDR20291_2518	glyC	NC_009089	fig|272563.8.peg.2754	CD2630	339	glyC	Glycerol-3-phosphate dehydrogenase [NAD(P)+] (EC 1.1.1.94)	0.997	0.997
NC_013316	204	fig|645463.3.peg.2679	CDR20291_2519		NC_009089	fig|272563.8.peg.2755	CD2631	204		Acyl-phosphate:glycerol-3-phosphate O-acyltransferase PlsY (EC 2.3.1.n3)	1	0.995
NC_013316	441	fig|645463.3.peg.2680	CDR20291_2520		NC_009089	fig|272563.8.peg.2756	CD2632	441	engA	GTP-binding protein EngA	1	0.998
NC_013316	442	fig|645463.3.peg.2681	CDR20291_2521		NC_009089	fig|272563.8.peg.2757	CD2633	442		Fe-S oxidoreductase, related to NifB/MoaA family with PDZ N-terminal domain	0.993	0.998
NC_013316	66	fig|645463.3.peg.2682	CDR20291_2522		NC_009089	fig|272563.8.peg.2758	CD2634	66		Uncharacterized protein Swol_1337	1	0.985
NC_013316	310	fig|645463.3.peg.2683	CDR20291_2523		NC_009089	fig|272563.8.peg.2759	CD2635	310		putative membrane protein	0.997	0.997
NC_013316	231	fig|645463.3.peg.276	CDR20291_0261	motB	NC_009089	fig|272563.8.peg.276	CD0257	231	motB	Flagellar motor rotation protein MotB	0.983	0.996
NC_013316	310	fig|645463.3.peg.2684	CDR20291_2524		NC_009089	fig|272563.8.peg.2760	CD2636	310		Phosphate regulon sensor protein PhoR (SphS) (EC 2.7.13.3)	0.99	0.997
NC_013316	429	fig|645463.3.peg.2685	CDR20291_2525		NC_009089	fig|272563.8.peg.2761	CD2637	429		Phosphate regulon sensor protein PhoR (SphS) (EC 2.7.13.3)	1	0.998
NC_013316	230	fig|645463.3.peg.2686	CDR20291_2526		NC_009089	fig|272563.8.peg.2762	CD2638	230		Phosphate regulon transcriptional regulatory protein PhoB (SphR)	1	0.996
NC_013316	252	fig|645463.3.peg.2687	CDR20291_2527		NC_009089	fig|272563.8.peg.2763	CD2639	252		FIG00003370: Multicopper polyphenol oxidase	0.996	0.996
NC_013316	153	fig|645463.3.peg.2688	CDR20291_2528		NC_009089	fig|272563.8.peg.2764	CD2640	153		Ribonucleotide reductase transcriptional regulator NrdR	0.993	0.993
NC_013316	87	fig|645463.3.peg.2689	CDR20291_2529		NC_009089	fig|272563.8.peg.2765	CD2641	87		FIG011856: hypothetical protein	1	0.989
NC_013316	257	fig|645463.3.peg.2690	CDR20291_2530	sigG	NC_009089	fig|272563.8.peg.2766	CD2642	257	sigG	RNA polymerase sporulation specific sigma factor SigG	1	0.996
NC_013316	240	fig|645463.3.peg.2691	CDR20291_2531	sigE	NC_009089	fig|272563.8.peg.2767	CD2643	240	sigE	RNA polymerase sporulation specific sigma factor SigE	1	0.996
NC_013316	281	fig|645463.3.peg.2692	CDR20291_2532	spoIIGA	NC_009089	fig|272563.8.peg.2768	CD2644	281	spoIIGA	Sporulation sigma-E factor processing peptidase (SpoIIGA)	0.993	0.996
NC_013316	424	fig|645463.3.peg.2693	CDR20291_2533		NC_009089	fig|272563.8.peg.2769	CD2645	424		ABC transporter, substrate-binding protein (cluster 1, maltose/g3p/polyamine/iron)	1	0.998
NC_013316	147	fig|645463.3.peg.277	CDR20291_0262	fliL	NC_009089	fig|272563.8.peg.277	CD0258	147	fliL	Flagellar basal body-associated protein FliL	0.993	0.993
NC_013316	385	fig|645463.3.peg.2694	CDR20291_2534	ftsZ	NC_009089	fig|272563.8.peg.2770	CD2646	385	ftsZ	Cell division protein FtsZ	1	0.997
NC_013316	117	fig|645463.3.peg.2695	CDR20291_2535	sbp	NC_009089	fig|272563.8.peg.2771	CD2647	117	sbp	Small basic protein Sbp	1	0.991
NC_013316	224	fig|645463.3.peg.2696	CDR20291_2536		NC_009089	fig|272563.8.peg.2772	CD2648	224		Uncharacterized protein YlxW	0.987	0.996
NC_013316	232	fig|645463.3.peg.2697	CDR20291_2537		NC_009089	fig|272563.8.peg.2773	CD2649	232		Uncharacterized protein YlxW	0.978	0.996
NC_013316	246	fig|645463.3.peg.2698	CDR20291_2538		NC_009089	fig|272563.8.peg.2774	CD2650	246		Cell division protein FtsQ	0.988	0.996
NC_013316	408	fig|645463.3.peg.2699	CDR20291_2539	murG	NC_009089	fig|272563.8.peg.2775	CD2651	408	murG	UDP-N-acetylglucosamine--N-acetylmuramyl-(pentapeptide) pyrophosphoryl-undecaprenol N-acetylglucosamine transferase (EC 2.4.1.227)	1	0.998
NC_013316	376	fig|645463.3.peg.2700	CDR20291_2540	ftsW	NC_009089	fig|272563.8.peg.2776	CD2652	376	ftsW	Peptidoglycan glycosyltransferase FtsW (EC 2.4.1.129) @ Stage V sporulation protein E	1	0.997
NC_013316	451	fig|645463.3.peg.2701	CDR20291_2541	murD	NC_009089	fig|272563.8.peg.2777	CD2653	451	murD	UDP-N-acetylmuramoyl-L-alanine--D-glutamate ligase (EC 6.3.2.9)	0.996	0.998
NC_013316	321	fig|645463.3.peg.2702	CDR20291_2542	mraY	NC_009089	fig|272563.8.peg.2778	CD2654	321	mraY	Phospho-N-acetylmuramoyl-pentapeptide-transferase (EC 2.7.8.13)	1	0.997
NC_013316	457	fig|645463.3.peg.2703	CDR20291_2543	murF	NC_009089	fig|272563.8.peg.2779	CD2655	457	murF	UDP-N-acetylmuramoyl-tripeptide--D-alanyl-D-alanine ligase (EC 6.3.2.10)	0.991	0.998
NC_013316	124	fig|645463.3.peg.278	CDR20291_0263		NC_009089	fig|272563.8.peg.278	CD0259	60		Flagellar biosynthesis protein FliO	0.95	0.983
NC_013316	659	fig|645463.3.peg.2704	CDR20291_2544	spoVD	NC_009089	fig|272563.8.peg.2780	CD2656	659	spoVD	Cell division protein FtsI [Peptidoglycan synthetase] (EC 2.4.1.129) @ Sporulation peptidoglycan synthetase SpoVD	1	0.998
NC_013316	60	fig|645463.3.peg.2705	CDR20291_2545		NC_009089	fig|272563.8.peg.2781	CD2657	60		Cell division protein FtsL	1	0.983
NC_013316	311	fig|645463.3.peg.2706	CDR20291_2546	mraW	NC_009089	fig|272563.8.peg.2782	CD2658	311	mraW	16S rRNA (cytosine(1402)-N(4))-methyltransferase (EC 2.1.1.199)	0.987	0.997
NC_013316	248	fig|645463.3.peg.2707	CDR20291_2547	lgt	NC_009089	fig|272563.8.peg.2783	CD2659	248	lgt	Prolipoprotein diacylglyceryl transferase	0.992	0.996
NC_013316	428	fig|645463.3.peg.2708	CDR20291_2548		NC_009089	fig|272563.8.peg.2784	CD2660	428		Uncharacterized zinc protease YmfH	0.995	0.998
NC_013316	421	fig|645463.3.peg.2709	CDR20291_2549		NC_009089	fig|272563.8.peg.2785	CD2661	421		FIG001621: Zinc protease	1	0.998
NC_013316	365	fig|645463.3.peg.2710	CDR20291_2550		NC_009089	fig|272563.8.peg.2786	CD2662	365		GTP-binding and nucleic acid-binding protein YchF	1	0.997
NC_013316	759	fig|645463.3.peg.2711	CDR20291_2551		NC_009089	fig|272563.8.peg.2787	CD2663	759		hypothetical protein	0.995	0.999
NC_013316	484	fig|645463.3.peg.2712	CDR20291_2552	murE	NC_009089	fig|272563.8.peg.2788	CD2664	484	murE	UDP-N-acetylmuramoyl-dipeptide--2,6-diaminopimelate ligase (EC 6.3.2.13)	0.994	0.998
NC_013316	289	fig|645463.3.peg.2713	CDR20291_2553		NC_009089	fig|272563.8.peg.2789	CD2665	289		Transcriptional regulator of rhamnose utilization, AraC family	0.986	0.997
NC_013316	221	fig|645463.3.peg.279	CDR20291_0264	fliP	NC_009089	fig|272563.8.peg.279	CD0260	221	fliP	Flagellar biosynthesis protein FliP	0.995	0.995
NC_013316	690	fig|645463.3.peg.2714	CDR20291_2554	crr	NC_009089	fig|272563.8.peg.2791	CD2667	523	ptsG	PTS system, glucose-specific IIC component / PTS system, glucose-specific IIB component (EC 2.7.1.199) / PTS system, glucose-specific IIA component (EC 2.7.1.199)	0.992	0.998
NC_013316	280	fig|645463.3.peg.2715	CDR20291_2556	licT	NC_009089	fig|272563.8.peg.2792	CD2668	280	licT	Beta-glucoside bgl operon antiterminator, BglG family	0.993	0.996
NC_013316	323	fig|645463.3.peg.2717	CDR20291_2558	appF	NC_009089	fig|272563.8.peg.2794	CD2670	323	appF	Oligopeptide ABC transporter, ATP-binding protein OppF (TC 3.A.1.5.1)	0.991	0.997
NC_013316	325	fig|645463.3.peg.2718	CDR20291_2559	appD	NC_009089	fig|272563.8.peg.2795	CD2671	325	appD	Oligopeptide ABC transporter, ATP-binding protein OppD (TC 3.A.1.5.1)	0.991	0.997
NC_013316	519	fig|645463.3.peg.2719	CDR20291_2560	appA	NC_009089	fig|272563.8.peg.2796	CD2672	519	appA	Oligopeptide ABC transporter, substrate-binding protein OppA (TC 3.A.1.5.1)	0.996	0.998
NC_013316	319	fig|645463.3.peg.2720	CDR20291_2561	appB	NC_009089	fig|272563.8.peg.2797	CD2673	319	appB	Oligopeptide ABC transporter, permease protein OppB (TC 3.A.1.5.1)	1	0.997
NC_013316	270	fig|645463.3.peg.2721	CDR20291_2562	appC	NC_009089	fig|272563.8.peg.2798	CD2674	270	appC	Oligopeptide ABC transporter, permease protein OppC (TC 3.A.1.5.1)	0.996	0.996
NC_013316	300	fig|645463.3.peg.2722	CDR20291_2563		NC_009089	fig|272563.8.peg.2799	CD2675	300		Transcriptional regulator, LysR family	1	0.997
NC_013316	401	fig|645463.3.peg.20	CDR20291_0008		NC_009089	fig|272563.8.peg.28	CD0019	401		Putative glycosyltransferase	0.995	0.998
NC_013316	89	fig|645463.3.peg.280	CDR20291_0265	fliQ	NC_009089	fig|272563.8.peg.280	CD0261	89	fliQ	Flagellar biosynthesis protein FliQ	0.989	0.989
NC_013316	392	fig|645463.3.peg.2723	CDR20291_2564	thlA2	NC_009089	fig|272563.8.peg.2800	CD2676	392	thlA2	Acetyl-CoA acetyltransferase (EC 2.3.1.9)	0.992	0.997
NC_013316	218	fig|645463.3.peg.2724	CDR20291_2565	ctfA	NC_009089	fig|272563.8.peg.2801	CD2677	218	ctfA	Butyrate--acetoacetate CoA-transferase subunit A (EC 2.8.3.9)	0.995	0.995
NC_013316	221	fig|645463.3.peg.2725	CDR20291_2566	ctfB	NC_009089	fig|272563.8.peg.2802	CD2678	221	ctfB	Butyrate--acetoacetate CoA-transferase subunit B (EC 2.8.3.9)	0.995	0.995
NC_013316	258	fig|645463.3.peg.2726	CDR20291_2567	bdhA	NC_009089	fig|272563.8.peg.2803	CD2679	258	bdhA	3-hydroxybutyrate dehydrogenase (EC 1.1.1.30)	1	0.996
NC_013316	444	fig|645463.3.peg.2727	CDR20291_2568		NC_009089	fig|272563.8.peg.2804	CD2680	444		D-beta-hydroxybutyrate permease	0.991	0.998
NC_013316	308	fig|645463.3.peg.2728	CDR20291_2569		NC_009089	fig|272563.8.peg.2805	CD2681	310		Uncharacterized protein YkwD	0.981	0.997
NC_013316	1179	fig|645463.3.peg.2729	CDR20291_2570	nifJ	NC_009089	fig|272563.8.peg.2806	CD2682	1179	nifJ	Pyruvate-flavodoxin oxidoreductase	1	0.999
NC_013316	189	fig|645463.3.peg.2730	CDR20291_2571		NC_009089	fig|272563.8.peg.2807	CD2683	189		Uncharacterized protein similar to PduL	0.995	0.995
NC_013316	202	fig|645463.3.peg.2731	CDR20291_2572		NC_009089	fig|272563.8.peg.2808	CD2684	202		Iron-sulfur flavoprotein	0.985	0.995
NC_013316	571	fig|645463.3.peg.2732	CDR20291_2573		NC_009089	fig|272563.8.peg.2809	CD2685	587		Serine phosphatase RsbU, regulator of sigma subunit	0.995	0.971
NC_013316	604	fig|645463.3.peg.281	CDR20291_0266	flhB	NC_009089	fig|272563.8.peg.281	CD0262	604	flhB	Flagellar biosynthesis protein FliR / Flagellar biosynthesis protein FlhB	0.978	0.998
NC_013316	153	fig|645463.3.peg.2733	CDR20291_2574		NC_009089	fig|272563.8.peg.2810	CD2686	153		hypothetical protein	0.98	0.993
NC_013316	153	fig|645463.3.peg.2734	CDR20291_2575		NC_009089	fig|272563.8.peg.2811	CD2687	153		hypothetical protein	0.993	0.993
NC_013316	56	fig|645463.3.peg.2735			NC_009089	fig|272563.8.peg.2812		56		hypothetical protein	1	0.982
NC_013316	73	fig|645463.3.peg.2736	CDR20291_2576	sspA	NC_009089	fig|272563.8.peg.2813	CD2688	73	sspA	Small acid-soluble spore protein, beta-type SASP	1	0.986
NC_013316	408	fig|645463.3.peg.2737	CDR20291_2577		NC_009089	fig|272563.8.peg.2814	CD2689	408		Uncharacterized flavin-containing protein YtfP	0.998	0.998
NC_013316	310	fig|645463.3.peg.2738	CDR20291_2578		NC_009089	fig|272563.8.peg.2815	CD2690	310		putative membrane-associated phospholipid phosphatase, PAP2 superfamily	0.984	0.997
NC_013316	175	fig|645463.3.peg.2739	CDR20291_2579	hpt	NC_009089	fig|272563.8.peg.2816	CD2691	175	hpt	Hypoxanthine-guanine phosphoribosyltransferase (EC 2.4.2.8)	1	0.994
NC_013316	358	fig|645463.3.peg.2740	CDR20291_2580		NC_009089	fig|272563.8.peg.2817	CD2692	358		Similar to L-threonine 3-O-phosphate decarboxylase	0.994	0.997
NC_013316	402	fig|645463.3.peg.2741	CDR20291_2581		NC_009089	fig|272563.8.peg.2818	CD2693	402		Proton/glutamate symporter @ Sodium/glutamate symporter	0.998	0.998
NC_013316	129	fig|645463.3.peg.2742	CDR20291_2582		NC_009089	fig|272563.8.peg.2819	CD2694	129		hypothetical protein	0.984	0.992
NC_013316	691	fig|645463.3.peg.282	CDR20291_0267	flhA	NC_009089	fig|272563.8.peg.282	CD0263	691	flhA	Flagellar biosynthesis protein FlhA	0.994	0.999
NC_013316	333	fig|645463.3.peg.2743	CDR20291_2583	asnA	NC_009089	fig|272563.8.peg.2820	CD2695	333	asnA	Aspartate--ammonia ligase (EC 6.3.1.1)	1	0.997
NC_013316	400	fig|645463.3.peg.1978	CDR20291_1850		NC_009089	fig|272563.8.peg.2821	CD2696	396		Cystathionine beta-lyase (EC 4.4.1.8)	0.584	0.992
NC_013316	396	fig|645463.3.peg.2744	CDR20291_2584		NC_009089	fig|272563.8.peg.2821	CD2696	396		Cystathionine beta-lyase (EC 4.4.1.8)	0.992	0.997
NC_013316	373	fig|645463.3.peg.2745	CDR20291_2585		NC_009089	fig|272563.8.peg.2822	CD2697	373		Amidohydrolase family protein	0.995	0.997
NC_013316	161	fig|645463.3.peg.2746	CDR20291_2586		NC_009089	fig|272563.8.peg.2823	CD2698	161		putative membrane protein	1	0.994
NC_013316	222	fig|645463.3.peg.2747	CDR20291_2587		NC_009089	fig|272563.8.peg.2824	CD2699	222		Uncharacterized protein YjiH	0.995	0.995
NC_013316	674	fig|645463.3.peg.2748	CDR20291_2588		NC_009089	fig|272563.8.peg.2825	CD2700	674		hypothetical protein	0.997	0.999
NC_013316	395	fig|645463.3.peg.2749	CDR20291_2589		NC_009089	fig|272563.8.peg.2826	CD2701	395		putative lipoprotein	0.995	0.997
NC_013316	427	fig|645463.3.peg.2750	CDR20291_2590	brnQ	NC_009089	fig|272563.8.peg.2827	CD2702	427	brnQ	Na(+)-dependent branched-chain amino acid transporter	0.998	0.998
NC_013316	217	fig|645463.3.peg.2751	CDR20291_2591		NC_009089	fig|272563.8.peg.2828	CD2703	217		Pentapeptide repeat family protein	0.991	0.995
NC_013316	447	fig|645463.3.peg.2752	CDR20291_2592		NC_009089	fig|272563.8.peg.2829	CD2704	447		Xanthine/uracil/thiamine/ascorbate permease family protein	0.998	0.998
NC_013316	324	fig|645463.3.peg.283	CDR20291_0268	flhF	NC_009089	fig|272563.8.peg.283	CD0264	324	flhF	Flagellar biosynthesis protein FlhF	0.991	0.997
NC_013316	454	fig|645463.3.peg.2753	CDR20291_2593		NC_009089	fig|272563.8.peg.2830	CD2705	454		S-adenosylhomocysteine deaminase (EC 3.5.4.28); Methylthioadenosine deaminase (EC 3.5.4.31)	0.989	0.998
NC_013316	622	fig|645463.3.peg.2754	CDR20291_2594		NC_009089	fig|272563.8.peg.2831	CD2706	621		hypothetical protein	0.997	0.998
NC_013316	405	fig|645463.3.peg.2755	CDR20291_2595		NC_009089	fig|272563.8.peg.2832	CD2707	405		Transport protein	0.995	0.998
NC_013316	287	fig|645463.3.peg.2756	CDR20291_2596	ydiB	NC_009089	fig|272563.8.peg.2833	CD2708	287	ydiB	Shikimate/quinate 5-dehydrogenase I beta (EC 1.1.1.282)	0.993	0.997
NC_013316	640	fig|645463.3.peg.2757	CDR20291_2597		NC_009089	fig|272563.8.peg.2834	CD2709	640		2,4-dienoyl-CoA reductase [NADPH] (EC 1.3.1.34)	0.997	0.998
NC_013316	649	fig|645463.3.peg.3134	CDR20291_2962		NC_009089	fig|272563.8.peg.2834	CD2709	640		2,4-dienoyl-CoA reductase [NADPH] (EC 1.3.1.34)	0.316	0.997
NC_013316	282	fig|645463.3.peg.2758	CDR20291_2598		NC_009089	fig|272563.8.peg.2835	CD2710	282		Inosose isomerase (EC 5.3.99.11)	0.996	0.996
NC_013316	293	fig|645463.3.peg.2759	CDR20291_2599		NC_009089	fig|272563.8.peg.2836	CD2711	282		Transcriptional regulator, LysR family	0.996	0.996
NC_013316	269	fig|645463.3.peg.2760	CDR20291_2600		NC_009089	fig|272563.8.peg.2837	CD2712	269		hypothetical protein	1	0.996
NC_013316	644	fig|645463.3.peg.2761	CDR20291_2601		NC_009089	fig|272563.8.peg.2838	CD2713	644		Choline binding protein A	0.994	0.998
NC_013316	327	fig|645463.3.peg.240	CDR20291_0226		NC_009089	fig|272563.8.peg.2839	CD2714	337	galE	UDP-glucose 4-epimerase (EC 5.1.3.2)	0.291	0.988
NC_013316	337	fig|645463.3.peg.2762	CDR20291_2602	galE	NC_009089	fig|272563.8.peg.2839	CD2714	337	galE	UDP-glucose 4-epimerase (EC 5.1.3.2)	0.997	0.997
NC_013316	292	fig|645463.3.peg.284	CDR20291_0269	fleN	NC_009089	fig|272563.8.peg.284	CD0265	292	fleN	Flagellar synthesis regulator FleN	0.997	0.997
NC_013316	314	fig|645463.3.peg.2763	CDR20291_2603	gtaB	NC_009089	fig|272563.8.peg.2840	CD2715	314	gtaB	UTP--glucose-1-phosphate uridylyltransferase (EC 2.7.7.9)	1	0.997
NC_013316	106	fig|645463.3.peg.2764	CDR20291_2604		NC_009089	fig|272563.8.peg.2841	CD2715A	106		hypothetical protein	1	0.991
NC_013316	663	fig|645463.3.peg.2765	CDR20291_2605		NC_009089	fig|272563.8.peg.2842	CD2716	663		hypothetical protein	0.995	0.998
NC_013316	844	fig|645463.3.peg.2766	CDR20291_2606		NC_009089	fig|272563.8.peg.2843	CD2717	844		hypothetical protein	0.994	0.999
NC_013316	225	fig|645463.3.peg.2767	CDR20291_2607		NC_009089	fig|272563.8.peg.2844	CD2718	225		NPQTN specific sortase B	0.991	0.996
NC_013316	312	fig|645463.3.peg.2768	CDR20291_2608		NC_009089	fig|272563.8.peg.2845	CD2719	312		Peptidoglycan-N-acetylmuramic acid deacetylase PdaA	0.997	0.997
NC_013316	457	fig|645463.3.peg.2769	CDR20291_2609		NC_009089	fig|272563.8.peg.2846	CD2720	420		Uncharacterized membrane protein YhfA	0.995	0.998
NC_013316	426	fig|645463.3.peg.2770	CDR20291_2610		NC_009089	fig|272563.8.peg.2847	CD2721	426		Two-component system sensor histidine kinase	1	0.998
NC_013316	234	fig|645463.3.peg.2771	CDR20291_2611		NC_009089	fig|272563.8.peg.2848	CD2722	234		Uncharacterized transcriptional response regulator YrkP	1	0.996
NC_013316	233	fig|645463.3.peg.285	CDR20291_0270	fliA	NC_009089	fig|272563.8.peg.285	CD0266	233	fliA	RNA polymerase sigma factor for flagellar operon	0.996	0.996
NC_013316	354	fig|645463.3.peg.2772	CDR20291_2612		NC_009089	fig|272563.8.peg.2850	CD2723	354		hypothetical protein	1	0.997
NC_013316	232	fig|645463.3.peg.2773	CDR20291_2613		NC_009089	fig|272563.8.peg.2851	CD2724	232		Putative polysaccharide deacetylase	1	0.996
NC_013316	365	fig|645463.3.peg.2774	CDR20291_2614		NC_009089	fig|272563.8.peg.2852	CD2725	365		1,2-diacylglycerol 3-glucosyltransferase (EC 2.4.1.157); diglucosyldiacylglycerol synthase (LTA membrane anchor synthesis)	0.997	0.997
NC_013316	414	fig|645463.3.peg.2775	CDR20291_2615	glyA	NC_009089	fig|272563.8.peg.2853	CD2726	414	glyA	Serine hydroxymethyltransferase (EC 2.1.2.1)	0.993	0.998
NC_013316	262	fig|645463.3.peg.2776	CDR20291_2616		NC_009089	fig|272563.8.peg.2854	CD2727	262		Putative membrane-spanning protein	1	0.996
NC_013316	157	fig|645463.3.peg.2777	CDR20291_2617		NC_009089	fig|272563.8.peg.2855	CD2728	157		Putative membrane-spanning protein	1	0.994
NC_013316	146	fig|645463.3.peg.2778	CDR20291_2618		NC_009089	fig|272563.8.peg.2856	CD2729	146		Positive regulator of sigma(E), RseC/MucC	1	0.993
NC_013316	97	fig|645463.3.peg.2779	CDR20291_2619		NC_009089	fig|272563.8.peg.2857	CD2730	97		Metal-sensitive transcriptional repressor	1	0.99
NC_013316	133	fig|645463.3.peg.2780	CDR20291_2620		NC_009089	fig|272563.8.peg.2858	CD2731	133		hypothetical protein	1	0.992
NC_013316	706	fig|645463.3.peg.2781	CDR20291_2621		NC_009089	fig|272563.8.peg.2859	CD2732	706		hypothetical protein	0.99	0.999
NC_013316	140	fig|645463.3.peg.286	CDR20291_0271		NC_009089	fig|272563.8.peg.286	CD0267	140		FIG00515019: hypothetical protein	0.979	0.993
NC_013316	388	fig|645463.3.peg.2782	CDR20291_2622		NC_009089	fig|272563.8.peg.2860	CD2733	388		Cystathionine beta-lyase (EC 4.4.1.8)	0.992	0.995
NC_013316	480	fig|645463.3.peg.2783	CDR20291_2623	mleN	NC_009089	fig|272563.8.peg.2861	CD2734	480	mleN	Na+/H+ antiporter NhaC	0.996	0.998
NC_013316	475	fig|645463.3.peg.2784	CDR20291_2624		NC_009089	fig|272563.8.peg.2862	CD2735	475		N-acetylmuramoyl-L-alanine amidase (EC 3.5.1.28)	0.994	0.998
NC_013316	289	fig|645463.3.peg.2785	CDR20291_2625		NC_009089	fig|272563.8.peg.2863	CD2736	289		Transcriptional regulator, LysR family	1	0.997
NC_013316	268	fig|645463.3.peg.2786	CDR20291_2626		NC_009089	fig|272563.8.peg.2864	CD2737	268		Nitrilase/cyanide hydratase and apolipoprotein N-acyltransferase	0.993	0.996
NC_013316	410	fig|645463.3.peg.2787	CDR20291_2627		NC_009089	fig|272563.8.peg.2865	CD2738	410		Cytosine permease	1	0.998
NC_013316	595	fig|645463.3.peg.2788	CDR20291_2628	aspS	NC_009089	fig|272563.8.peg.2866	CD2739	595	aspS	Aspartyl-tRNA synthetase (EC 6.1.1.12)	0.997	0.998
NC_013316	420	fig|645463.3.peg.2789	CDR20291_2629	hisS	NC_009089	fig|272563.8.peg.2867	CD2740	420	hisS	Histidyl-tRNA synthetase (EC 6.1.1.21)	1	0.998
NC_013316	518	fig|645463.3.peg.2790	CDR20291_2630		NC_009089	fig|272563.8.peg.2868	CD2741	518		Oxygen-independent coproporphyrinogen-III oxidase-like protein HemZ	0.992	0.998
NC_013316	204	fig|645463.3.peg.2791	CDR20291_2631		NC_009089	fig|272563.8.peg.2869	CD2742	204		MBL-fold metallo-hydrolase superfamily	0.995	0.995
NC_013316	61	fig|645463.3.peg.287			NC_009089	fig|272563.8.peg.287		61		hypothetical protein	1	0.984
NC_013316	149	fig|645463.3.peg.2792	CDR20291_2632	dtd	NC_009089	fig|272563.8.peg.2870	CD2743	149	dtd	D-aminoacyl-tRNA deacylase (EC 3.1.1.96)	0.993	0.993
NC_013316	735	fig|645463.3.peg.2793	CDR20291_2633	relA	NC_009089	fig|272563.8.peg.2871	CD2744	735	relA	Guanosine-3',5'-bis(diphosphate) 3'-pyrophosphohydrolase (EC 3.1.7.2) / GTP pyrophosphokinase (EC 2.7.6.5), (p)ppGpp synthetase II	1	0.999
NC_013316	170	fig|645463.3.peg.2794	CDR20291_2634	apt	NC_009089	fig|272563.8.peg.2872	CD2745	170	apt	Adenine phosphoribosyltransferase (EC 2.4.2.7)	1	0.994
NC_013316	816	fig|645463.3.peg.2795	CDR20291_2635	recJ	NC_009089	fig|272563.8.peg.2873	CD2746	816	recJ	Single-stranded-DNA-specific exonuclease RecJ	0.999	0.999
NC_013316	554	fig|645463.3.peg.2796	CDR20291_2636	ubiB	NC_009089	fig|272563.8.peg.2874	CD2747	554	ubiB	ABC1 family protein	1	0.998
NC_013316	165	fig|645463.3.peg.2797	CDR20291_2637		NC_009089	fig|272563.8.peg.2875	CD2748	165		Carbonic anhydrase-like protein MJ0304	1	0.994
NC_013316	459	fig|645463.3.peg.2798	CDR20291_2638		NC_009089	fig|272563.8.peg.2876	CD2749	459		SCIFF radical SAM maturase	0.996	0.998
NC_013316	192	fig|645463.3.peg.2799	CDR20291_2640	agrB	NC_009089	fig|272563.8.peg.2877	CD2750	192	agrB	hypothetical protein	0.995	0.995
NC_013316	193	fig|645463.3.peg.3381	CDR20291_3187		NC_009089	fig|272563.8.peg.2877	CD2750	192	agrB	hypothetical protein	0.419	0.964
NC_013316	476	fig|645463.3.peg.2800	CDR20291_2641		NC_009089	fig|272563.8.peg.2878	CD2751	476		hypothetical protein	0.994	0.998
NC_013316	221	fig|645463.3.peg.2801	CDR20291_2642		NC_009089	fig|272563.8.peg.2879	CD2752	221		hypothetical protein	0.995	0.995
NC_013316	257	fig|645463.3.peg.288	CDR20291_0272	flgG	NC_009089	fig|272563.8.peg.288	CD0268	257	flgG	Flagellar basal-body rod protein FlgF	0.992	0.996
NC_013316	570	fig|645463.3.peg.2802	CDR20291_2643	ptsI	NC_009089	fig|272563.8.peg.2882	CD2755	570	ptsI	Phosphoenolpyruvate-protein phosphotransferase of PTS system (EC 2.7.3.9)	0.998	0.998
NC_013316	86	fig|645463.3.peg.2803	CDR20291_2644	ptsH	NC_009089	fig|272563.8.peg.2883	CD2756	86	ptsH	Phosphotransferase system, phosphocarrier protein HPr	1	0.988
NC_013316	403	fig|645463.3.peg.2804	CDR20291_2645		NC_009089	fig|272563.8.peg.2884	CD2757	403		Patatin	1	0.998
NC_013316	577	fig|645463.3.peg.2805	CDR20291_2646		NC_009089	fig|272563.8.peg.2885	CD2758	577		Modification methylase bstVI (EC 2.1.1.72)	0.997	0.998
NC_013316	487	fig|645463.3.peg.3079	CDR20291_2912		NC_009089	fig|272563.8.peg.2885	CD2758	577		Modification methylase bstVI (EC 2.1.1.72)	0.265	0.458
NC_013316	132	fig|645463.3.peg.2806	CDR20291_2647		NC_009089	fig|272563.8.peg.2886	CD2759	132		Rrf2 family transcriptional regulator	1	0.992
NC_013316	515	fig|645463.3.peg.2807	CDR20291_2648		NC_009089	fig|272563.8.peg.2887	CD2760	447		PAS:GGDEF	0.993	0.998
NC_013316	274	fig|645463.3.peg.2808	CDR20291_2649		NC_009089	fig|272563.8.peg.2888	CD2761	274		N-acetylmuramoyl-L-alanine amidase (EC 3.5.1.28)	0.996	0.996
[truncated: 1,980 more rows]

## Sheet: Reaction alignment
reaction_id	iCdG698	iCdR700	name
rxn02201_c	Y	Y	2-amino-4-hydroxy-6-hydroxymethyl-7,8-dihydropteridine-diphosphate:4-aminobenzoate 2-amino-4-hydroxydihydropteridine-6-methenyltransferase
rxn00836_c	Y	Y	IMP:diphosphate phospho-D-ribosyltransferase
rxn00390_c	Y	Y	N-Acyl-L-aspartate amidohydrolase
rxn00423_c	Y	Y	acetyl-CoA:L-serine O-acetyltransferase
rxn00364_c	Y	Y	ATP:CMP phosphotransferase
rxn03408_c	Y	Y	UDP-N-acetyl-D-glucosamine:undecaprenyl-diphospho-N-acetylmuramoyl-L-alanyl-gamma-D-glutamyl-meso-2,6-diaminopimeloyl-D-alanyl-D-alanine 4-beta-N-acetylglucosaminlytransferase
rxn02177_c	Y	Y	Isochorismate pyruvate-hydrolase
rxn01452_c	Y	Y	(S)-3-Hydroxybutanoyl-CoA:NADP+ oxidoreductase
rxn00022_c	Y	Y	maltose glucohydrolase
rxn00973_c	Y	Y	citrate hydroxymutase
rxn04031_c	Y	Y	thiocyanate aminohydrolase
rxn00322_c	Y	Y	L-lysine carboxy-lyase (cadaverine-forming)
rxn05457_c	Y	Y	[Acyl-carrier-protein] acetyltransferase
rxn10278_c	Y	Y	anteisopentadecanoyl-UDP-glucosyltransferase (diglucosyl)
rxn04271_c	Y	Y	trans-2-Methyl-5-isopropylhexa-2,5-dienal dehydrogenase
rxn05392_c	Y	Y	7-methyl-octanoyl-ACP:malonyl-[acyl-carrier-protein] C-acyltransferase (decarboxylating)
rxn01358_c	Y	Y	inosine:phosphate alpha-D-ribosyltransferase
rxn01219_c	Y	Y	ATP:dCMP phosphotransferase
rxn02168_c	Y	Y	(3R)-3-Hydroxybutanoyl-CoA hydro-lyase
rxn05958_c	Y	Y	S-ribosylhomocysteine lyase
rxn00519_c	Y	Y	ITP:oxaloacetate carboxy-lyase (adding ITP; phosphoenolpyruvate-forming)
rxn00258_c	Y	Y	Malonyl-CoA:pyruvate carboxytransferase
rxn00800_c	Y	Y	N6-(1,2-dicarboxyethyl)AMP AMP-lyase (fumarate-forming)
rxn09177_c	Y	Y	(R)-4'-Phosphopantothenate:L-cysteine ligase
rxn00211_c	Y	Y	UDP-glucose:NAD+ 6-oxidoreductase
rxn01210_c	Y	Y	10-Formyltetrahydrofolate:L-glutamate ligase (ADP-forming)
rxn00192_c	Y	Y	acetyl-CoA:L-glutamate N-acetyltransferase
rxn01218_c	Y	Y	2'-Deoxycytidine 5'-monophosphate phosphohydrolase
rxn05367_c	Y	Y	6-methyl-octanoyl-ACP:malonyl-[acyl-carrier-protein] C-acyltransferase (decarboxylating)
rxn01199_c	Y	Y	ATP:D-xylulose 5-phosphotransferase
rxn00545_c	Y	Y	ATP:D-fructose-6-phosphate 1-phosphotransferase
rxn01547_c	Y	Y	Guanosine aminohydrolase
rxn02320_c	Y	Y	5-Amino-2-oxopentanoate:2-oxoglutarate aminotransferase
rxn10287_c	Y	Y	anteisopentadecanoyl-UDP-glucosyltransferase (monoglucosyl)
rxn06488_c	Y	Y	Deoxylimonate A-ring-lactonohydrolase
rxn02504_c	Y	Y	2-amino-4-hydroxy-6-(D-erythro-1,2,3-trihydroxypropyl)-7,8-dihydropteridine glycolaldehyde-lyase
rxn04082_c	Y	Y	L-ribulose-5-phosphate 4-epimerase
rxn04996_c	Y	Y	dimethyallyl diphosphate:NADP+ oxidoreductase
rxn05404_c	Y	Y	13-methyl-tetra-decanoyl-ACP:malonyl-[acyl-carrier-protein] C-acyltransferase (decarboxylating)
rxn02796_c	Y	Y	chenodeoxycholoyltaurine amidohydrolase
rxn10262_c	Y	Y	isopentadecanoyl-CDPdiacylglycerol:sn-glycerol-3-phosphate 3-phosphatidyltransferase
rxn10225_c	Y	Y	isohexadecanoyl-phosphatidate cytidylyltransferase
rxn03463_c	Y	Y	alpha-2,8-sialyltransferase
rxn01486_c	Y	Y	trans,trans-Farnesyl-diphosphate:isopentenyl-diphosphate farnesyltranstransferase
rxn00898_c	Y	Y	2,3-Dihydroxy-3-methylbutanoate hydro-lyase
rxn05040_c	Y	Y	D-ribulose 5-phosphate formate-lyase (L-3,4-dihydroxybutan-2-one 4-phosphate-forming)
rxn05400_c	Y	Y	11-methyl-dodecanoyl-ACP:malonyl-[acyl-carrier-protein] C-acyltransferase (decarboxylating)
rxn03030_c	Y	Y	Acetyl-CoA:L-2,3,4,5-tetrahydrodipicolinate N2-acetyltransferase
rxn01636_c	Y	Y	N2-Acetyl-L-ornithine:L-glutamate N-acetyltransferase
rxn05235_c	Y	Y	2'-Deoxyuridine 5'-triphosphate:oxydized-thioredoxin 2'-oxidoreductase
rxn02090_c	Y	Y	Creatinine iminohydrolase
rxn02988_c	Y	Y	glycerone phosphate:iminosuccinate alkyltransferase (cyclizing)
rxn01021_c	Y	Y	Methylthioadenosine methylthioribohydrolase
rxn00165_c	Y	Y	L-serine ammonia-lyase
rxn05814_c	Y	Y	ATP:nucleoside-phosphate phosphotransferase
rxn00539_c	Y	Y	ethanolamine ammonia-lyase (acetaldehyde-forming)
rxn00678_c	Y	Y	(S)-2-Methyl-3-oxopropanoyl-CoA:pyruvate carboxyltransferase
rxn03667_c	Y	Y	2-Hydroxy-6-oxo-octa-2,4-dienoate acylhydrolase
rxn00001_c	Y	Y	diphosphate phosphohydrolase
rxn01322_c	Y	Y	N-Acetylneuraminate pyruvate-lyase (N-acetyl-D-mannosamine-forming)
rxn01331_c	Y	Y	D-erythrose 4-phosphate:NAD+ oxidoreductase
rxn00710_c	Y	Y	orotidine-5'-phosphate carboxy-lyase (UMP-forming)
rxn10317_c	Y	Y	myristoyl-lipoteichoic acid synthesis (n=24), unlinked, D-alanine substituted
rxn01114_c	Y	Y	ATP:D-ribulose 5-phosphotransferase
rxn02305_c	Y	Y	2-methyl-4-amino-5-hydroxymethylpyrimidine-diphosphate:4-methyl-5-(2-phosphoethyl)-thiazole 2-methyl-4-aminopyridine-5-methenyltransferase
rxn00470_c	Y	Y	L-ornithine carboxy-lyase (putrescine-forming)
rxn08817_c	Y	Y	Lysophospholipase L2 (2-acylglycerophosphotidate, n-C12:0)
rxn00910_c	Y	Y	5-methyltetrahydrofolate:NADP+ oxidoreductase
rxn08296_c	Y	Y	diacylglycerol kinase (n-C14:1)
rxn01297_c	Y	Y	hypoxanthine:NAD+ oxidoreductase
rxn10254_c	Y	Y	anteisoheptadecanoyl-Diacylglycerol kinase
rxn05459_c	Y	Y	stearyl-ACP:[acyl-carrier-protein] transferase
rxn05453_c	Y	Y	13-methyl-tetra-decanoyl-ACP:[acyl-carrier-protein] transferase
rxn01682_c	Y	Y	(1S,2R)-1-C-(indol-3-yl)glycerol 3-phosphate D-glyceraldehyde-3-phosphate-lyase
rxn06493_c	Y	Y	dihydrolipoylprotein:NAD+ oxidoreductase
rxn00337_c	Y	Y	ATP:L-aspartate 4-phosphotransferase
rxn01231_c	Y	Y	3-Sulfo-L-alanine carboxy-lyase (taurine-forming)
rxn08308_c	Y	Y	CDP-diacylglycerol synthetase (n-C14:1)
rxn08823_c	Y	Y	Lysophospholipase L2 (2-acylglycerophosphotidate, n-C18:1)
rxn05346_c	Y	Y	butyryl-[acyl-carrier protein]:malonyl-[acyl-carrier-protein] C-acyltransferase (decarboxylating)
rxn03248_c	Y	Y	Hexanoyl-CoA:acetyl-CoA C-acyltransferase
rxn05733_c	Y	Y	O3-acetyl-L-serine:thiosulfate 2-amino-2-carboxyethyltransferase (reducing, L-cysteine-forming)
rxn00416_c	Y	Y	L-aspartate:L-glutamine amido-ligase (AMP-forming)
rxn12512_c	Y	Y	(R)-4'-Phosphopantothenate:L-cysteine ligase
rxn08669_c	Y	Y	Glycerophosphodiester phosphodiesterase
rxn00902_c	Y	Y	acetyl-CoA:3-methyl-2-oxobutanoate C-acetyltransferase (thioester-hydrolysing, carboxymethyl-forming)
rxn06672_c	Y	Y	biotin-carboxyl-carrier-protein:carbon-dioxide ligase (ADP-forming)
rxn02961_c	Y	Y	CTP:ethanolamine-phosphate cytidylyltransferase
rxn00649_c	Y	Y	O3-acetyl-L-serine:hydrogen-sulfide 2-amino-2-carboxyethyltransferase
rxn01739_c	Y	Y	ATP:shikimate 3-phosphotransferase
rxn02400_c	Y	Y	Nicotinate D-ribonucleotide phosphohydrolase
rxn01268_c	Y	Y	Prephenate:NAD+ oxidoreductase(decarboxylating)
rxn00641_c	Y	Y	GTP:alpha-D-mannose-1-phosphate guanylyltransferase
rxn01974_c	Y	Y	LL-2,6-Diaminoheptanedioate 2-epimerase
rxn00242_c	Y	Y	guanosine-3',5'-bis(diphosphate) 3'-diphosphohydrolase
rxn00568_c	Y	Y	Nitrite reductase (NAD(P)H)
rxn08971_c	Y	Y	NADH dehydrogenase (menaquinone-8 & 0 protons)
rxn01635_c	Y	Y	1-Pyrroline-4-hydroxy-2-carboxylate aminohydrolase (decyclizing)
rxn04384_c	Y	Y	adenosylcobyric acid:(R)-1-aminopropan-2-yl phosphate ligase
rxn00060_c	Y	Y	porphobilinogen:(4-[2-carboxyethyl]-3-[carboxymethyl]pyrrol-2-yl)methyltransferase (hydrolysing)
rxn00225_c	Y	Y	ATP:acetate phosphotransferase
rxn05350_c	Y	Y	hexanoyl-[acyl-carrier protein]:malonyl-[acyl-carrier-protein] C-acyltransferase (decarboxylating)
rxn08838_c	Y	Y	Lysophospholipase L2 (2-acylglycerophosphoethanolamine, n-C12:0)
rxn00780_c	Y	Y	ATP:D-glyceraldehyde 3-phosphotransferase
rxn00148_c	Y	Y	ATP:pyruvate 2-O-phosphotransferase
rxn01102_c	Y	Y	ATP:(R)-glycerate 3-phosphotransferase
rxn05569_c	Y	Y	D-glucosamine transport via PEP:Pyr PTS
rxn05358_c	Y	Y	2-methylbutanoyl-CoA:[acyl-carrier-protein] transferase
rxn00100_c	Y	Y	ATP:dephospho-CoA 3'-phosphotransferase
rxn03482_c	Y	Y	Salicin 6-phosphate glucohydrolase
rxn00789_c	Y	Y	1-(5-phospho-D-ribosyl)-ATP:diphosphate phospho-alpha-D-ribosyl-transferase
rxn05158_c	Y	Y	ATP phosphohydrolase (glycerol-3-phosphate-importing)
rxn08976_c	Y	Y	quinone reductase
rxn00781_c	Y	Y	D-glyceraldehyde-3-phosphate:NAD+ oxidoreductase (phosphorylating)
rxn05298_c	Y	Y	Na+/glutamate symport
rxn05408_c	Y	Y	2-methylpropionyl-CoA:[acyl-carrier-protein] transferase
rxn00292_c	Y	Y	UDP-N-acetyl-D-glucosamine 2-epimerase
rxn02264_c	Y	Y	Hydroxymethylbilane hydro-lyase(cyclizing)
rxn03185_c	Y	Y	alpha-2,8-sialyltransferase
rxn02687_c	Y	Y	(R)-mandelate dehydrogenase
rxn03903_c	Y	Y	UDPMurAc(oyl-L-Ala-D-gamma-Glu-L-Lys-D-Ala-D-Ala):undecaprenyl-phosphate phospho-N-acetylmuramoyl-pentapeptide-transferase
rxn00097_c	Y	Y	ATP:AMP phosphotransferase
rxn01217_c	Y	Y	dCMP aminohydrolase
rxn02212_c	Y	Y	2-Dehydro-3-deoxy-D-arabino-heptonate 7-phosphate phosphate-lyase (cyclyzing)
rxn00695_c	Y	Y	ATP:alpha-D-glucose-1-phosphate adenylyltransferase
rxn07670_c	Y	Y	hydroxycinnamoyl-CoA:anthocyanidin 3,5-diglucoside 5-O-glucoside-6'''-O-hydroxycinnamoyltransferase
rxn00655_c	Y	Y	N-(D-1-carboxyethyl)-beta-alanine:NAD+ oxidoreductase (beta-alanine-forming)
rxn00692_c	Y	Y	5,10-Methylenetetrahydrofolate:glycine hydroxymethyltransferase
rxn01492_c	Y	Y	ATP:D-fructose-1-phosphate 6-phosphotransferase
rxn00802_c	Y	Y	2-(Nomega-L-arginino)succinate arginine-lyase (fumarate-forming)
rxn02160_c	Y	Y	L-Histidinol-phosphate phosphohydrolase
rxn00926_c	Y	Y	Adenine aminohydrolase
rxn08884_c	Y	Y	2-O-(6-phospho-alpha-D-mannosyl)-D-glycerate 6-phosphomannohydrolase
rxn05413_c	Y	Y	4-methyl-pentanoyl-ACP:malonyl-[acyl-carrier-protein] C-acyltransferase (decarboxylating)
rxn10284_c	Y	Y	anteisoheptadecanoyl-UDP-glucosyltransferase (monoglucosyl)
rxn00913_c	Y	Y	Guanosine 5'-monophosphate phosphohydrolase
rxn08521_c	Y	Y	reduced-riboflavin:NAD+ oxidoreductase
rxn08809_c	Y	Y	Lysophospholipase L1 (2-acylglycerophosphoethanolamine, n-C18:1) (periplasm)
rxn00171_c	Y	Y	acetaldehyde:NAD+ oxidoreductase (CoA-acetylating)
rxn03958_c	Y	Y	1-Deoxy-D-xylulose-5-phosphate isomeroreductase
rxn00259_c	Y	Y	(3S)-citryl-CoA oxaloacetate-lyase (acetyl-CoA-forming)
rxn00345_c	Y	Y	N-Acetyl-L-aspartate amidohydrolase
rxn00178_c	Y	Y	Acetyl-CoA:acetyl-CoA C-acetyltransferase
rxn01362_c	Y	Y	Orotidine-5'-phosphate:diphosphate phospho-alpha-D-ribosyl-transferase
rxn03174_c	Y	Y	2-Amino-4-hydroxy-6-(erythro-1,2,3-trihydroxypropyl) dihydropteridine triphosphate hydrolase
rxn00549_c	Y	Y	D-Fructose-1,6-bisphosphate 1-phosphohydrolase
rxn04779_c	Y	Y	N-cyclopropylmelamine deaminase
rxn07875_c	Y	Y	geranal dehydrogenase
rxn00506_c	Y	Y	Acetaldehyde:NAD+ oxidoreductase
rxn00340_c	Y	Y	L-aspartate:ammonia ligase (AMP-forming)
rxn10060_c	Y	Y	NAD kinase (dTTP)
rxn05127_c	Y	Y	gamma-glutamyl-gamma aminobutyric acid dehydrogenase
rxn00305_c	Y	Y	GTP:oxaloacetate carboxy-lyase (adding GTP;phosphoenolpyruvate-forming)
rxn01445_c	Y	Y	2'-Deoxyguanosine 5'-monophosphate phosphohydrolase
rxn00612_c	Y	Y	sn-Glycerol-3-phosphate:NADP+ 2-oxidoreductase
rxn08841_c	Y	Y	Lysophospholipase L2 (2-acylglycerophosphoethanolamine, n-C16:0)
rxn12405_c	Y	Y	transport of (r)-3-hydroxybutanoate [extraorganism-cytosol](passive)
rxn02159_c	Y	Y	L-Histidinol:NAD+ oxidoreductase
rxn10222_c	Y	Y	isotetradecanoyl-phosphatidate cytidylyltransferase
rxn01966_c	Y	Y	alpha,alpha-Trehalose:orthophosphate beta-D-glucosyltransferase
rxn10263_c	Y	Y	anteisopentadecanoyl-CDPdiacylglycerol:sn-glycerol-3-phosphate 3-phosphatidyltransferase
rxn02791_c	Y	Y	(5-Glutamyl)-peptide:amino-acid 5-glutamyltransferase
rxn08845_c	Y	Y	Lysophospholipase L2 (2-acylglycerophosphoglycerol, n-C12:0)
rxn01292_c	Y	Y	L-Arabinose aldose-ketose-isomerase
rxn00300_c	Y	Y	GTP 7,8-8,9-dihydrolase (diphosphate-forming)
rxn02380_c	Y	Y	beta-D-Glucose 6-phosphate ketol-isomerase
rxn08792_c	Y	Y	lactate oxidation
rxn10131_c	Y	Y	arginine/ornithine antiporter (periplasm)
rxn05417_c	Y	Y	6-methyl-heptanoyl-ACP:malonyl-[acyl-carrier-protein] C-acyltransferase (decarboxylating)
rxn08799_c	Y	Y	Lysophospholipase L1 (2-acylglycerophosphotidate, n-C16:0) (periplasm)
rxn05234_c	Y	Y	2'-Deoxyguanosine 5'-triphosphate:oxydized-thioredoxin 2'-oxidoreductase
rxn01157_c	Y	Y	D-glutamate hydro-lyase (cyclizing; 5-oxo-D-proline-forming)
rxn01844_c	Y	Y	Sphingomyelin cholinephosphohydrolase
rxn05938_c	Y	Y	pyruvate ferredoxin oxidoreductase
rxn00537_c	Y	Y	2-Phosphonoacetaldehyde phosphonohydrolase
rxn03419_c	Y	Y	formamidopyrimidine nucleoside triphosphate amidohydrolase
rxn11610_c	Y	Y	2-hydroxymuconic semialdehyde hydrolase
rxn10256_c	Y	Y	isopentadecanoyl-Diacylglycerol kinase
rxn04781_c	Y	Y	N-cyclopropylammelide alkylamino hydrolase
rxn00758_c	Y	Y	sn-Glycero-3-phosphocholine glycerophosphohydrolase
rxn02975_c	Y	Y	CDP-3,6-dideoxy-D-glucose 2-epimerase
rxn00272_c	Y	Y	L-Alanine:glyoxylate aminotransferase
rxn05555_c	Y	Y	iron (II) transport via ABC system
rxn09111_c	Y	Y	Phosphatidylglycerol synthase (n-C16:0)
rxn06078_c	Y	Y	O-acetyl-L-homoserine acetate-lyase (L-homocysteine forming)
rxn03848_c	Y	Y	Biuret amidohydrolase
rxn05348_c	Y	Y	Decanoyl-[acyl-carrier protein]:malonyl-[acyl-carrier-protein] C-acyltransferase (decarboxylating)
rxn00907_c	Y	Y	5,10-methylenetetrahydrofolate:NADP+ oxidoreductase
rxn05458_c	Y	Y	[Acyl-carrier-protein] acetyltransferase
rxn08300_c	Y	Y	diacylglycerol kinase (n-C18:1)
rxn08297_c	Y	Y	diacylglycerol kinase (n-C16:0)
rxn00012_c	Y	Y	sucrose:sucrose 1'-beta-D-fructosyltransferase
rxn01280_c	Y	Y	(R)-Glycerate:NAD+ oxidoreductase
rxn07721_c	Y	Y	hydroxycinnamoyl-CoA:anthocyanidin 3,5-diglucoside 5-O-glucoside-6'''-O-hydroxycinnamoyltransferase
rxn10322_c	Y	Y	isopentadecanoyl-lipoteichoic acid synthesis (n=24), unlinked, D-alanine substituted
rxn09320_c	Y	Y	ATP:3'-dephospho-CoA 5-triphosphoribosyltransferase
rxn09114_c	Y	Y	Phosphatidylglycerol synthase (n-C18:1)
rxn08822_c	Y	Y	Lysophospholipase L2 (2-acylglycerophosphotidate, n-C18:0)
rxn02821_c	Y	Y	Acylneuraminyl hydrolase
rxn05345_c	Y	Y	dodecanoyl-[acyl-carrier-protein]:malonyl-[acyl-carrier-protein] C-acyltransferase (decarboxylating)
rxn04068_c	Y	Y	Glycocholate amidohydrolase
rxn01522_c	Y	Y	xanthine:NAD+ oxidoreductase
rxn03891_c	Y	Y	trans-hexaprenyltranstransferase
rxn01465_c	Y	Y	(S)-dihydroorotate amidohydrolase
rxn05145_c	Y	Y	phosphate-transporting ATPase
rxn01301_c	Y	Y	L-Homoserine:NAD+ oxidoreductase
rxn01643_c	Y	Y	L-Aspartate-4-semialdehyde:NADP+ oxidoreductase (phosphorylating)
rxn00295_c	Y	Y	UDP-N-acetyl-D-glucosamine 4-epimerase
rxn00499_c	Y	Y	(S)-Lactate:NAD+ oxidoreductase
rxn08844_c	Y	Y	Lysophospholipase L2 (2-acylglycerophosphoethanolamine, n-C18:1)
rxn00707_c	Y	Y	ITP:cytidine 5'-phosphotransferase
rxn06937_c	Y	Y	L-glutamate:tRNA(Glu) ligase (AMP-forming)
rxn01637_c	Y	Y	N2-Acetyl-L-ornithine:2-oxoglutarate aminotransferase
rxn02489_c	Y	Y	ATP:1D-myo-inositol-1,3,4,6-tetrakisphosphate 5-phosphotransferase
rxn03095_c	Y	Y	Taurodeoxycholate amidohydrolase
rxn00566_c	Y	Y	L-Cysteine hydrogen-sulfide-lyase (deaminating; pyruvate-forming)
rxn00708_c	Y	Y	Uridine 5'-monophosphate phosphohydrolase
rxn02639_c	Y	Y	3alpha,7alpha,12alpha-trihydroxy-5beta-cholanoyl-CoA:propanoyl-CoA C-acyltransferase
rxn03762_c	Y	Y	CEA synthetase
rxn01269_c	Y	Y	Prephenate:NADP+ oxidoreductase(decarboxylating)
rxn00392_c	Y	Y	ATP:riboflavin 5'-phosphotransferase
rxn00747_c	Y	Y	D-glyceraldehyde-3-phosphate aldose-ketose-isomerase
rxn01334_c	Y	Y	Sedoheptulose 1,7-bisphosphate D-glyceraldehyde-3-phosphate-lyase
rxn05219_c	Y	Y	nonpolar-amino-acid-transporting ATPase
rxn00029_c	Y	Y	5-aminolevulinate hydro-lyase (adding 5-aminolevulinate and cyclizing; porphobilinogen-forming)
rxn06673_c	Y	Y	Acetyl-CoA:carbon-dioxide ligase (ADP-forming)
rxn07734_c	Y	Y	hydroxycinnamoyl-CoA:anthocyanidin 3,5-diglucoside 5-O-glucoside-6'''-O-hydroxycinnamoyltransferase
rxn02175_c	Y	Y	ATP:pantetheine-4'-phosphate adenylyltransferase
rxn02835_c	Y	Y	1-(5-phospho-D-ribosyl)-AMP 1,6-hydrolase
rxn03884_c	Y	Y	2-dehydro-3-deoxy-D-gluconate-6-phosphate D-glyceraldehyde-3-phosphate-lyase
rxn04385_c	Y	Y	L-threonine-O-3-phosphate carboxy-lyase
rxn03861_c	Y	Y	(S)-3-Hydroxybutanoyl-CoA:NADP+ oxidoreductase
rxn00146_c	Y	Y	(R)-Lactate:ferricytochrome-c 2-oxidoreductase
rxn08839_c	Y	Y	Lysophospholipase L2 (2-acylglycerophosphoethanolamine, n-C14:0)
rxn03536_c	Y	Y	Adenosyl cobinamide kinase
rxn02009_c	Y	Y	UDP-N-acetylmuramoyl-L-alanyl-D-glutamate:L-lysine gamma-ligase (ADP-forming)
rxn09562_c	Y	Y	Guanylate kinase
rxn05359_c	Y	Y	4-methyl-3-oxo-hexanoyl-ACP:malonyl-[acyl-carrier-protein] C-acyltransferase (decarboxylating)
rxn10277_c	Y	Y	isopentadecanoyl-UDP-glucosyltransferase (diglucosyl)
rxn00555_c	Y	Y	L-glutamine:D-fructose-6-phosphate isomerase (deaminating)
rxn03282_c	Y	Y	alcohol dehydrogenase
rxn03080_c	Y	Y	5-amino-6-(D-ribitylamino)uracil butanedionetransferase
rxn01044_c	Y	Y	D-xylose aldose-ketose-isomerase
rxn00143_c	Y	Y	S-Adenosyl-L-homocysteine homocysteinylribohydrolase
rxn00147_c	Y	Y	ATP:pyruvate,water phosphotransferase
rxn01505_c	Y	Y	N-Acetyl-D-glucosamine 1-phosphate 1,6-phosphomutase
rxn00737_c	Y	Y	L-threonine ammonia-lyase (2-oxobutanoate-forming)
rxn08843_c	Y	Y	Lysophospholipase L2 (2-acylglycerophosphoethanolamine, n-C18:0)
rxn04723_c	Y	Y	3-methylsalicylaldehyde dehydrogenase
rxn00213_c	Y	Y	UTP:alpha-D-glucose-1-phosphate uridylyltransferase
rxn01740_c	Y	Y	Shikimate:NADP+ 3-oxidoreductase
rxn02762_c	Y	Y	2',3'-Cyclic CMP 3'-nucleotidohydrolase
rxn05655_c	Y	Y	sucrose transport via PEP:Pyr PTS
rxn02314_c	Y	Y	ATP:D-tagatose-6-phosphate 1-phosphotransferase
rxn04043_c	Y	Y	ADP:D-fructose-6-phosphate 1-phosphotransferase
rxn00139_c	Y	Y	AMP:diphosphate phospho-D-ribosyltransferase
rxn07261_c	Y	Y	ethanolaminephosphotransferase
rxn00790_c	Y	Y	5-phosphoribosylamine:diphosphate phospho-alpha-D-ribosyltransferase (glutamate-amidating)
rxn10285_c	Y	Y	isotetradecanoyl-UDP-glucosyltransferase (monoglucosyl)
rxn03910_c	Y	Y	2-Phospho-4-(cytidine 5'-diphospho)-2-C-methyl-D-erythritol CMP-lyase (cyclizing)
rxn00422_c	Y	Y	L-Serine:pyruvate aminotransferase
rxn07100_c	Y	Y	CDPethanolamine:1-alkyl-2-acylglycerol ethanolaminephosphotransferase
rxn03540_c	Y	Y	Ado-cobyric acid synthase [glutamine hydrolyzing]
rxn08311_c	Y	Y	CDP-diacylglycerol synthetase (n-C18:0)
rxn03175_c	Y	Y	N-(5'-Phospho-D-ribosylformimino)-5-amino-1- (5''-phospho-D-ribosyl)-4-imidazolecarboxamide ketol-isomerase
rxn10264_c	Y	Y	isohexadecanoyl-CDPdiacylglycerol:sn-glycerol-3-phosphate 3-phosphatidyltransferase
rxn03421_c	Y	Y	2,5-Diaminopyrimidine nucleoside triphosphate mutase
rxn01023_c	Y	Y	formamide hydro-lyase (cyanide-forming)
rxn04712_c	Y	Y	naphthyl-2-methylsuccinate synthase
rxn05371_c	Y	Y	8-methyl-decanoyl-ACP:malonyl-[acyl-carrier-protein] C-acyltransferase (decarboxylating)
rxn04794_c	Y	Y	propanoyl-CoA:formate C-propanoyltransferase
rxn07584_c	Y	Y	ATP:lipoate adenylyltransferase
rxn01717_c	Y	Y	S-Adenosyl-L-methionine:tyramine N-methyltransferase
rxn00182_c	Y	Y	L-glutamate:NAD+ oxidoreductase (deaminating)
rxn01119_c	Y	Y	UDP-galactose:undecaprenyl-phosphate galactose phosphotransferase
rxn00532_c	Y	Y	3-oxopropanoate:NADP+ oxidoreductase (CoA-malonylating)
rxn05172_c	Y	Y	ATP phosphohydrolase (taurine-importing)
rxn00132_c	Y	Y	Adenosine 5'-monophosphate phosphohydrolase
rxn07622_c	Y	Y	dihydrophloroglucinol hydrolase
rxn02819_c	Y	Y	S-Adenosyl-L-methionine:16-methoxy-2,3-dihydro-3-hydroxytabersonine N-methyltransferase
rxn01479_c	Y	Y	CTP:ethanolamine-phosphate cytidylyltransferase
rxn08615_c	Y	Y	glycogen synthase (ADPGlc)
rxn08815_c	Y	Y	Lysophospholipase L1 (2-acylglycerophosphoglycerol, n-C18:0) (periplasm)
rxn00126_c	Y	Y	ATP:L-methionine S-adenosyltransferase
rxn06905_c	Y	Y	TCOA hydrolase
rxn02584_c	Y	Y	N-Methylhexanamide amidohydrolase
rxn08306_c	Y	Y	CDP-diacylglycerol synthetase (n-C12:0)
rxn08821_c	Y	Y	Lysophospholipase L2 (2-acylglycerophosphotidate, n-C16:1)
rxn01871_c	Y	Y	acetyl-CoA:enzyme N6-(dihydrolipoyl)lysine S-acetyltransferase
rxn00405_c	Y	Y	L-arginine carboxy-lyase (agmatine-forming)
rxn14301_c	Y	Y	L-arginine:taurine amidinotransferase
rxn00299_c	Y	Y	GTP 7,8-8,9-dihydrolase
rxn01132_c	Y	Y	Maltose:phosphate 1-beta-D-glucosyltransferase
rxn04737_c	Y	Y	2-naphthaldehyde dehydrogenase
rxn05735_c	Y	Y	aldehyde dehydrogenase (aminoacetaldehyde, NAD)
rxn03921_c	Y	Y	aldehyde dehydrogenase [EC:1.2.1.-]
rxn02484_c	Y	Y	ATP:4-amino-5-hydroxymethyl-2-methylpyrimidine 5-phosphotransferase
rxn05671_c	Y	Y	D-xylose transport in via proton symport
rxn03618_c	Y	Y	formaldehyde:NAD+ oxidoreductase (mycothiol-formylating)
rxn01133_c	Y	Y	Acetyl-CoA:maltose O-acetyltransferase
rxn10321_c	Y	Y	isotetradecanoyl-lipoteichoic acid synthesis (n=24), unlinked, D-alanine substituted
rxn01000_c	Y	Y	prephenate hydro-lyase (decarboxylating; phenylpyruvate-forming)
rxn00363_c	Y	Y	Cytidine-5'-monophosphate phosphohydrolase
rxn01281_c	Y	Y	(R)-Glycerate:NADP+ oxidoreductase
rxn01074_c	Y	N	UTP:alpha-D-xylose-1-phosphate uridylyltransferase
rxn01670_c	Y	Y	Nicotinamide ribonucleotide phosphohydrolase
rxn03642_c	Y	Y	4-hydroxybutanoyl-CoA hydro-lyase
rxn02522_c	Y	Y	2',3'-Cyclic UMP 3'-nucleotidohydrolase
rxn05183_c	Y	Y	D-methionine transport via ABC system
rxn01300_c	Y	Y	ATP:L-homoserine O-phosphotransferase
rxn03886_c	Y	Y	D-sorbitol-6-phosphate:NAD 2-oxidoreductase
rxn00786_c	Y	Y	D-fructose-1,6-bisphosphate D-glyceraldehyde-3-phosphate-lyase (glycerone-phosphate-forming)
rxn14054_c	Y	Y	trans-3-Chloro-2-propene-1-ol:NAD+ oxidoreductase
rxn03908_c	Y	Y	ATP:4-(Cytidine 5'-diphospho)-2-C-methyl-D-erythritol 2-phosphotransferase
rxn01100_c	Y	Y	ATP:3-phospho-D-glycerate 1-phosphotransferase
rxn00838_c	Y	Y	IMP:L-aspartate ligase (GDP-forming)
rxn02283_c	Y	Y	5-Formyltetrahydrofolate:L-glutamate N-formiminotransferase
rxn05396_c	Y	Y	9-methyl-decanoyl-ACP:malonyl-[acyl-carrier-protein] C-acyltransferase (decarboxylating)
rxn00831_c	Y	Y	Inosine 5'-monophosphate phosphohydrolase
rxn03721_c	Y	Y	Parathion hydrolase
rxn00748_c	Y	Y	glycerone-phosphate phosphate-lyase (methylglyoxal-forming)
rxn01255_c	Y	Y	5-O-(1-Carboxyvinyl)-3-phosphoshikimate phosphate-lyase (chorismate-forming)
rxn05872_c	Y	Y	Secondary alcohol:NAD+ oxidoreductase
rxn04727_c	Y	Y	1-naphthaldehyde dehydrogenase
rxn00776_c	Y	Y	uracil hydro-lyase (adding D-ribose 5-phosphate;pseudouridine-5'-phosphate-forming)
rxn05485_c	Y	Y	N-Acetyl-D-glucosamine transport via PEP:Pyr PTS
rxn14089_c	Y	Y	cis-3-chloro-2-propene-1-ol:NAD+ oxidoreductase
rxn00214_c	Y	Y	UDP-glucose 4-epimerase
rxn10114_c	Y	Y	formate dehydrogenase (quinone-8: 2 protons)
rxn01211_c	Y	Y	5,10-Methenyltetrahydrofolate 5-hydrolase (decyclizing)
rxn05496_c	Y	Y	Amino acid transporter (ala-L)
rxn00109_c	Y	Y	ammonia:NAD+ oxidoreductase
rxn00527_c	Y	Y	L-tyrosine:2-oxoglutarate aminotransferase
rxn01215_c	Y	Y	3-phospho-D-glyceroyl-phosphate:alpha-D-glucose-1-phosphate 6-phosphotransferase
rxn03537_c	Y	Y	Adenosyl cobinamide phosphate guanyltransferase
rxn10279_c	Y	Y	isohexadecanoyl-UDP-glucosyltransferase (diglucosyl)
rxn04270_c	Y	Y	cis-2-Methyl-5-isopropylhexa-2,5-dienal dehydrogenase
rxn01654_c	Y	Y	5-Formiminotetrahydrofolate ammonia-lyase (cyclizing)
rxn10276_c	Y	Y	isotetradecanoyl-UDP-glucosyltransferase (diglucosyl)
rxn11838_c	Y	Y	4-hydroxy-5-phenyltetrahydro-1,3-oxazin-2-one:NAD+ oxidoreductase
rxn01917_c	Y	Y	ATP:N-acetyl-L-glutamate 5-phosphotransferase
rxn01951_c	Y	Y	ATP:N-acyl-D-mannosamine 6-phosphotransferase
rxn10271_c	Y	Y	palmitoyl-UDP-glucosyltransferase (diglucosyl)
rxn10282_c	Y	Y	stearoyl-UDP-glucosyltransferase (monoglucosyl)
rxn01509_c	Y	Y	ATP:dGMP phosphotransferase
rxn01548_c	Y	Y	guanosine:phosphate alpha-D-ribosyltransferase
rxn01145_c	Y	Y	Thymidylate 5'-phosphohydrolase
rxn02548_c	Y	Y	S-Adenosyl-L-methionine:5,7,4'-trihydroxyflavone 4'-O-methyltransferase
rxn05202_c	Y	Y	Xanthine ion-coupled transport;
rxn02115_c	Y	Y	(R)-Acetoin racemase
rxn08352_c	Y	Y	(E)-4-hydroxy-3-methylbut-2-en-1-yl diphosphate reductase
rxn00187_c	Y	Y	L-Glutamate:ammonia ligase (ADP-forming)
rxn00376_c	Y	Y	N-Formyl-L-aspartate amidohydrolase
rxn08850_c	Y	Y	Lysophospholipase L2 (2-acylglycerophosphoglycerol, n-C18:0)
rxn00500_c	Y	Y	(R)-Lactate:NAD+ oxidoreductase
rxn05734_c	Y	Y	aldehyde dehydrogenase (glyoxylate, NAD)
rxn00772_c	Y	Y	ATP:D-ribose 5-phosphotransferase
rxn02229_c	Y	Y	3-Mercaptopyruvate:cyanide sulfurtransferase
rxn00546_c	Y	Y	D-Mannitol-1-phosphate:NAD+ 5-oxidoreductase
rxn02503_c	Y	Y	ATP:2-amino-4-hydroxy-6-hydroxymethyl-7,8-dihydropteridine 6'-pyrophosphotransferase
rxn03135_c	Y	Y	Imidazole glycerol phosphate synthase amidotransferase
rxn01345_c	Y	Y	Sedoheptulose 1,7-bisphosphate 1-phosphohydrolase
rxn05429_c	Y	Y	12-methyl-tridecanoyl-ACP:malonyl-[acyl-carrier-protein] C-acyltransferase (decarboxylating)
rxn05645_c	Y	Y	riboflavin transport in via proton symport
rxn08310_c	Y	Y	CDP-diacylglycerol synthetase (n-C16:1)
rxn00915_c	Y	Y	GMP:diphosphate 5-phospho-alpha-D-ribosyltransferase
rxn03837_c	Y	Y	aryldialkylphosphatase
rxn02853_c	Y	Y	Imidazole acetaldehyde:NAD+ oxidoreductase
rxn01967_c	Y	Y	beta-D-Glucose 1-phosphate 1,6-phosphomutase
rxn06752_c	Y	Y	neuraminidase
rxn10224_c	Y	Y	anteisopentadecanoyl-phosphatidate cytidylyltransferase
rxn01135_c	Y	Y	Oxalate:CoA ligase (AMP-forming)
rxn01653_c	Y	Y	5-Formyltetrahydrofolate cyclo-ligase (ADP-forming)
rxn00474_c	Y	Y	L-serine hydro-lyase (adding indole; L-tryptophan-forming)
rxn03147_c	Y	Y	1-(5-Phosphoribosyl)-5-amino-4-carboxyimidazole:L-aspartate ligase (ADP-forming)
rxn03843_c	Y	Y	Farnesyl diphosphate:Isopentenyl diphosphate farnesyl cistransferase
rxn11809_c	Y	Y	alcophosphamide:NAD+ oxidoreductase
rxn01116_c	Y	Y	D-Ribulose-5-phosphate 3-epimerase
rxn00606_c	Y	Y	alpha,alpha-Trehalose-6-phosphate phosphoglucohydrolase
rxn02182_c	Y	Y	beta-alanyl-CoA ammonia-lyase (acryloyl-CoA-forming)
rxn02811_c	Y	Y	3-Isopropylmalate hydro-lyase
rxn03062_c	Y	Y	3-Isopropylmalate:NAD+ oxidoreductase
rxn10258_c	Y	Y	isohexadecanoyl-Diacylglycerol kinase
rxn08847_c	Y	Y	Lysophospholipase L2 (2-acylglycerophosphoglycerol, n-C14:1)
rxn01544_c	Y	Y	XMP:pyrophosphate phosphoribosyltransferase
rxn00863_c	Y	Y	L-histidinal:NAD+ oxidoreductase
rxn09113_c	Y	Y	Phosphatidylglycerol synthase (n-C18:0)
rxn00711_c	Y	Y	UMP:diphosphate phospho-alpha-D-ribosyltransferase
rxn10316_c	Y	Y	palmitoyl-lipoteichoic acid synthesis (n=24), unlinked, D-alanine substituted
rxn01270_c	Y	Y	L-arogenate:2-oxoglutarate aminotransferase
rxn00908_c	Y	Y	glycine synthase
rxn08299_c	Y	Y	diacylglycerol kinase (n-C18:0)
rxn01138_c	Y	Y	Adenosine:phosphate alpha-D-ribosyltransferase
rxn14090_c	Y	Y	dimethylallyl-diphosphate:leachianone-G 2''-dimethylallyltransferase
rxn02402_c	Y	Y	Nicotinate-nucleotide:pyrophosphate phosphoribosyltransferase (carboxylating)
rxn10324_c	Y	Y	isohexadecanoyl-lipoteichoic acid synthesis (n=24), unlinked, D-alanine substituted
rxn05452_c	Y	Y	14-methyl-hexa-decanoyl-ACP:[acyl-carrier-protein] transferase
rxn01607_c	Y	Y	ATP:(R)-mevalonate 5-phosphotransferase
rxn05465_c	Y	Y	Malonyl-CoA:[acyl-carrier-protein] S-malonyltransferase
rxn08820_c	Y	Y	Lysophospholipase L2 (2-acylglycerophosphotidate, n-C16:0)
rxn05494_c	Y	Y	D-alanine transport via proton symport
rxn05347_c	Y	Y	Acyl-[acyl-carrier-protein]:malonyl-[acyl-carrier-protein] C-acyltransferase (decarboxylating)
rxn04413_c	Y	Y	adenosylcobinamide kinase
rxn00404_c	Y	Y	L-Arginine:glycine amidinotransferase
rxn00145_c	Y	Y	(S)-Lactate:ferricytochrome-c 2-oxidoreductase
rxn05388_c	Y	Y	5-methyl-hexanoyl-ACP:malonyl-[acyl-carrier-protein] C-acyltransferase (decarboxylating)
rxn14287_c	Y	Y	acetyl-CoA:pseudotropine O-acetyltransferase
rxn01404_c	Y	Y	gamma-L-glutamyl-L-cysteinyl-glycine:spermidine amidase
rxn01870_c	Y	Y	D-Fructose 1-phosphate D-glyceraldehyde-3-phosphate-lyase
rxn01303_c	Y	Y	Acetyl-CoA:L-homoserine O-acetyltransferase
rxn04736_c	Y	Y	(2-naphthyl)methanol:NAD+ oxidoreductase
rxn03489_c	Y	Y	galactitol-1-phosphate:NAD+ oxidoreductase
rxn00297_c	Y	Y	UDP-N-acetyl-D-glucosamine 2-epimerase
rxn02131_c	Y	Y	Sepiapterin aminohydrolase
rxn06023_c	Y	Y	CoA:apo-[acyl-carrier-protein] pantetheinephosphotransferase
rxn03481_c	Y	Y	Arbutin 6-phosphate glucohydrolase
rxn00611_c	Y	Y	sn-Glycerol-3-phosphate:NAD+ 2-oxidoreductase
rxn05919_c	Y	Y	Acyl-CoA:glycerone-phosphate O-acyltransferase
rxn00832_c	Y	Y	IMP 1,2-hydrolase (decyclizing)
rxn05871_c	Y	Y	primary alcohol:NAD+ oxidoreductase
rxn01106_c	Y	Y	2-Phospho-D-glycerate 2,3-phosphomutase
rxn00690_c	Y	Y	Formate:tetrahydrofolate ligase (ADP-forming)
rxn00931_c	Y	Y	L-Proline:NADP+ 5-oxidoreductase
rxn02418_c	Y	Y	myo-inositol-hexakisphosphate 4-phosphohydrolase
rxn08756_c	Y	Y	isopentenyl-diphosphate:NAD+ oxidoreductase
rxn09450_c	Y	Y	fatty-acid--CoA ligase (hexadecenoate), peroxisomal
rxn00938_c	Y	Y	Nicotinamide amidohydrolase
rxn05527_c	Y	Y	Cytosine hydrogen symport
rxn00412_c	Y	Y	UTP:L-glutamine amido-ligase (ADP-forming)
rxn10275_c	Y	Y	anteisoheptadecanoyl-UDP-glucosyltransferase (diglucosyl)
rxn02339_c	Y	Y	4-Hydroxy-L-glutamate:2-oxoglutarate aminotransferase
rxn00787_c	Y	Y	D-tagatose 1,6-bisphosphate D-glyceraldehyde-3-phosphate-lyase (glycerone-phosphate-forming)
rxn02737_c	Y	Y	UDPglucosamine 4-epimerase
rxn04604_c	Y	Y	(2E,4Z)-2-hydroxy-6-oxona-2,4-dienedioate succinylhydrolase
rxn08846_c	Y	Y	Lysophospholipase L2 (2-acylglycerophosphoglycerol, n-C14:0)
rxn03005_c	Y	Y	N2-Formyl-N1-(5-phospho-D-ribosyl)glycinamide formyltransferase
rxn03437_c	Y	Y	(R)-2,3-Dihydroxy-3-methylpentanoate hydro-lyase
rxn00552_c	Y	Y	D-glucosamine-6-phosphate aminohydrolase (ketol isomerizing)
rxn01639_c	Y	Y	N-Formimino-L-glutamate formiminohydrolase
rxn05409_c	Y	Y	2-methylpropionyl-ACP:malonyl-[acyl-carrier-protein] C-acyltransferase (decarboxylating)
rxn00313_c	Y	Y	meso-2,6-diaminoheptanedioate carboxy-lyase (L-lysine-forming)
rxn00735_c	Y	Y	(2R,3S)-3-methylmalate:NAD+ oxidoreductase
rxn00775_c	Y	Y	ADP-ribose ribophosphohydrolase
rxn02680_c	Y	Y	Octanoyl-CoA:acetyl-CoA C-acyltransferase
rxn05363_c	Y	Y	4-methyl-hexanoyl-ACP:malonyl-[acyl-carrier-protein] C-acyltransferase (decarboxylating)
rxn00547_c	Y	Y	ATP:D-fructose 6-phosphotransferase
rxn00505_c	Y	Y	Isocitrate:NAD+ oxidoreductase (decarboxylating)
rxn08647_c	Y	Y	ATP:(R)-glycerate 2-phosphotransferase
rxn10168_c	Y	Y	K(+)-importing ATPase
rxn03366_c	Y	Y	Dihydroxypicolinate oxidoreductase
rxn02421_c	Y	Y	CTP:N-methylethanolamine-phosphate cytidylyltransferase
rxn07879_c	Y	Y	3-hydroxy-3-(4-methylpent-3-en-1-yl)glutaryl-CoA acetate-lyase (7-methyl-3-oxooct-6-enoyl-CoA-forming)
rxn08025_c	Y	Y	Arbutin 6-phosphate glucohydrolase
rxn02895_c	Y	Y	5-Phospho-D-ribosylamine:glycine ligase (ADP-forming)
rxn10283_c	Y	Y	isoheptadecanoyl-UDP-glucosyltransferase (monoglucosyl)
rxn00189_c	Y	Y	L-Glutamine amidohydrolase
rxn00543_c	Y	Y	ethanol:NAD+ oxidoreductase
rxn09992_c	Y	Y	6-phospho-beta-glucosidase
rxn00420_c	Y	Y	O-phospho-L-serine phosphohydrolase
rxn06205_c	Y	Y	urate-3-ribonucleoside:phosphate D-ribosyltransferase
rxn04045_c	Y	Y	sirohydrochlorin cobalt-lyase
rxn09657_c	Y	Y	Thiamine transporter
rxn10253_c	Y	Y	isoheptadecanoyl-Diacylglycerol kinase
rxn10221_c	Y	Y	anteisoheptadecanoyl-phosphatidate cytidylyltransferase
rxn02792_c	Y	Y	gamma-glutamyltranspeptidase family protein
rxn05451_c	Y	Y	12-methyl-tetra-decanoyl-ACP:[acyl-carrier-protein] transferase
rxn00469_c	Y	Y	N2-Acetyl-L-ornithine amidohydrolase
rxn02804_c	Y	Y	myristoyl-CoA:acetylCoA C-myristoyltransferase
rxn05005_c	Y	Y	S-adenosyl-L-methionine:uroporphyrinogen-III C-methyltransferase
rxn02795_c	Y	Y	Glycochenodeoxycholate amidohydrolase
rxn09996_c	Y	Y	teichuronic acid (n=45), unlinked, GalNAc-GlcA repeated
rxn00048_c	Y	Y	6,7-Dimethyl-8-(1-D-ribityl)lumazine:6,7-dimethyl-8-(1-D-ribityl)lumazine 2,3-butanediyltransferase
rxn07876_c	Y	Y	citronellal dehydrogenase
rxn12191_c	Y	Y	Choline monooxygenase (NADP)
rxn05231_c	Y	Y	2'-Deoxyadenosine 5'-diphosphate:oxidized-thioredoxin 2'-oxidoreductase
rxn00283_c	Y	Y	alanine racemase
rxn08851_c	Y	Y	Lysophospholipase L2 (2-acylglycerophosphoglycerol, n-C18:1)
rxn02155_c	Y	Y	ATP:nicotinamide-nucleotide adenylyltransferase
rxn05549_c	Y	Y	monosaccharide-transporting ATPase
rxn02228_c	Y	Y	3-Mercaptolactate:NAD+ oxidoreductase
rxn05170_c	Y	Y	TRANS-RXNAVI-26732.ce.brachyexp.CPD-3609
rxn02475_c	Y	Y	2,5-Diamino-6-hydroxy-4-(5-phosphoribosylamino)-pyrimidine 2-aminohydrolase
rxn00575_c	Y	Y	sucrose glucohydrolase
rxn05460_c	Y	Y	3-Oxooctodecanoyl-ACP:malonyl-[acyl-carrier-protein] C-acyltransferase (decarboxylating)
rxn03108_c	Y	Y	ATP:4-amino-2-methyl-5-phosphomethylpyrimidine phosphotransferase
rxn07449_c	Y	Y	3-sulfolactate bisulfite-lyase
rxn01018_c	Y	Y	carbamoyl-phosphate:L-aspartate carbamoyltransferase
rxn00714_c	Y	Y	P1,P4-bis(5'-uridyl)-tetraphosphate uridylohydrolase
rxn05236_c	Y	Y	2'-Deoxyuridine 5'-triphosphate:oxydized-thioredoxin 2'-oxidoreductase
rxn01201_c	Y	Y	4-Hydroxybutanoate:NAD+ oxidoreductase
rxn00124_c	Y	Y	ATP:pyridoxal 5'-phosphotransferase
rxn08793_c	Y	Y	L-Lactate dehydrogenase (menaquinone)
rxn00947_c	Y	Y	Palmitate:CoA ligase (AMP-forming)
rxn00440_c	Y	Y	ATP:thiamine diphosphotransferase
rxn02789_c	Y	Y	2-Isopropylmalate hydro-lyase
rxn03666_c	Y	Y	2-hydroxy-6-oxo-(2'-aminophenyl)-hexa-2,4-dienoate benzoylhydrolase
rxn00988_c	Y	Y	Acetoacetate:CoA ligase (AMP-forming)
rxn01600_c	Y	Y	Cyclohexylamine:oxygen oxidoreductase (deaminating)
rxn05455_c	Y	Y	12-methyl-tridecanoyl-ACP:[acyl-carrier-protein] transferase
rxn01506_c	Y	Y	N-Acetyl-D-glucosamine 6-phosphate 2-epimerase
rxn00410_c	Y	Y	UTP:ammonia ligase (ADP-forming)
rxn01333_c	Y	Y	sedoheptulose-7-phosphate:D-glyceraldehyde-3-phosphate glyceronetransferase
rxn10257_c	Y	Y	anteisopentadecanoyl-Diacylglycerol kinase
rxn06394_c	Y	Y	neuraminidase
rxn12510_c	Y	Y	ATP:pantothenate 4'-phosphotransferase
rxn00151_c	Y	Y	ATP:pyruvate,phosphate phosphotransferase
rxn03933_c	Y	Y	UDP-N-acetyl-D-glucosamine:N-acetyl-alpha-D-muramyl(oyl-L-Ala-gamma-D-Glu-L-Lys-D-Ala-D-Ala)-diphosphoundecaprenol 4-beta-N-acetylglucosaminlytransferase
rxn04780_c	Y	Y	N-cyclopropylammeline deaminase
rxn00414_c	Y	Y	hydrogen-carbonate:L-glutamine amido-ligase (ADP-forming, carbamate-phosphorylating)
rxn09110_c	Y	Y	Phosphatidylglycerol synthase (n-C14:1)
rxn05594_c	Y	Y	Isethionate transport via ABC system
rxn05349_c	Y	Y	acetyl-CoA:[acyl-carrier-protein] S-acetyltransferase
rxn00303_c	Y	Y	ATP:GTP 3'-diphosphotransferase
rxn01977_c	Y	Y	alpha-D-Glucose 6-phosphate ketol-isomerase
rxn01073_c	Y	Y	sn-Glycero-3-phosphoethanolamine glycerophosphohydrolase
rxn02405_c	Y	Y	CTP:3-deoxy-D-manno-octulosonate cytidylyltransferase
rxn00011_c	Y	Y	pyruvate:thiamin diphosphate acetaldehydetransferase (decarboxylating)
rxn01986_c	Y	Y	2-deoxy-D-ribose 1-phosphate 1,5-phosphomutase
rxn02200_c	Y	Y	2-amino-4-hydroxy-6-hydroxymethyl-7,8-dihydropteridine:4-aminobenzoate 2-amino-4-hydroxydihydropteridine-6-methenyltransferase
rxn01069_c	Y	Y	O-phospho-L-homoserine phosphate-lyase (adding water;L-threonine-forming)
rxn10323_c	Y	Y	anteisopentadecanoyl-lipoteichoic acid synthesis (n=24), unlinked, D-alanine substituted
rxn08783_c	Y	Y	D-lactate dehydrogenase
rxn08975_c	Y	Y	dihydronicotinamide adenine dinucleotide-coenzyme Q reductase
rxn01646_c	Y	Y	N-Ribosylnicotinamide:orthophosphate ribosyltransferase
rxn00105_c	Y	Y	ATP:nicotinamide-nucleotide adenylyltransferase
rxn03243_c	Y	Y	Decanoyl-CoA:acetyl-CoA C-acyltransferase
rxn03446_c	Y	Y	O-Phospho-4-hydroxy-L-threonine phospho-lyase (adding water)
rxn01302_c	Y	Y	L-homoserine:NADP+ oxidoreductase
rxn00607_c	Y	Y	Maltose-6'-phosphate 6-phosphoglucohydrolase
rxn00490_c	Y	Y	L-arogenate hydro-lyase (decarboxylating; L-phenylalanine-forming)
rxn03486_c	Y	Y	2-hydroxymuconic semi-aldehyde (m-xylene)
rxn00223_c	Y	Y	D-glucose aldose-ketose-isomerase
rxn00784_c	Y	Y	2-deoxy-D-ribose-5-phosphate acetaldehyde-lyase (D-glyceraldehyde-3-phosphate-forming)
rxn01537_c	Y	Y	Thiamin hydrolase
rxn00328_c	Y	Y	4-hydroxy-2-oxoglutarate glyoxylate-lyase (pyruvate-forming)
rxn02285_c	Y	Y	UDP-N-acetylmuramate:NADP+ oxidoreductase
rxn05663_c	Y	Y	L-tryptophan reversible transport via proton symport
rxn00559_c	Y	Y	D-mannose-6-phosphate aldose-ketose-isomerase
rxn08848_c	Y	Y	Lysophospholipase L2 (2-acylglycerophosphoglycerol, n-C16:0)
rxn08840_c	Y	Y	Lysophospholipase L2 (2-acylglycerophosphoethanolamine, n-C14:1)
rxn07609_c	Y	Y	2-hydroxy-6-oxo-6-(2-carboxyphenyl)-hexa-2,4-dienoate hydrolase
rxn03907_c	Y	Y	CTP: 2-C-Methyl-D-erythritol 4-phosphate cytidylyltransferase
rxn01987_c	Y	Y	Ribokinase
rxn03538_c	Y	Y	Adenosylcobalamin 5-phosphate synthase
rxn09310_c	Y	Y	thiazole phosphate synthesis
rxn02834_c	Y	Y	Phosphoribosyl-ATP pyrophosphohydrolase
rxn01213_c	Y	Y	Geranyl-diphosphate synthase
rxn09953_c	Y	Y	acetyl-CoA:acetoin O-acetyltransferase
rxn00459_c	Y	Y	2-phospho-D-glycerate hydro-lyase (phosphoenolpyruvate-forming)
rxn10274_c	Y	Y	isoheptadecanoyl-UDP-glucosyltransferase (diglucosyl)
rxn04032_c	Y	Y	cyclic-imide amidohydrolase (decyclicizing)
rxn00770_c	Y	Y	ATP:D-ribose-5-phosphate diphosphotransferase
rxn05902_c	Y	Y	sulphite reductase
rxn05209_c	Y	Y	Sodium hydrogen symporter
rxn06377_c	Y	Y	glycine:lipoylprotein oxidoreductase (decarboxylating and acceptor-aminomethylating)
rxn05059_c	Y	Y	dCTP aminohydrolase (dUMP-forming)
rxn04238_c	Y	Y	4-isopropenyl-2-ketocyclohexane-1-carboxyl-CoA hydrolase
rxn01366_c	Y	Y	Uridine:phosphate alpha-D-ribosyltransferase
rxn01208_c	Y	Y	2-Oxo-4-methyl-3-carboxypentanoate decarboxylation
rxn01647_c	Y	Y	Nicotinate D-ribonucleoside:orthophosphate ribosyltransferase
rxn10474_c	Y	Y	cobalt (Co+2) transport via diffusion (extracellular to periplasm)
rxn00260_c	Y	Y	L-Aspartate:2-oxoglutarate aminotransferase
rxn07454_c	Y	Y	(Z)-phenylacetaldehyde-oxime hydro-lyase
rxn00461_c	Y	Y	Phosphoenolpyruvate:UDP-N-acetyl-D-glucosamine 1-carboxyvinyl-transferase
rxn10473_c	Y	Y	chloride (Cl-1) transport via diffusion (extracellular to periplasm)
rxn00181_c	Y	Y	ATP:L-glutamate 1-phosphotransferase
rxn03856_c	Y	Y	Galactitol-1-phosphate:NAD oxidoreductase
rxn00858_c	Y	Y	Agmatine amidinohydrolase
rxn03136_c	Y	Y	1-(5'-Phosphoribosyl)-5-amino-4-(N-succinocarboxamide)-imidazole AMP-lyase
rxn05287_c	Y	Y	geranylgeranyl-diphosphate:isopentenyl-diphosphate transtransferase
rxn02937_c	Y	Y	2-(Formamido)-N1-(5-phosphoribosyl)acetamidine cyclo-ligase (ADP-forming)
rxn03467_c	Y	Y	neuraminidase
rxn01652_c	Y	Y	S-Aminomethyldihydrolipoylprotein:(6S)-tetrahydrofolate aminomethyltransferase (ammonia-forming)
rxn03137_c	Y	Y	10-Formyltetrahydrofolate:5'-phosphoribosyl-5-amino-4-imidazolecarboxamide formyltransferase
rxn08818_c	Y	Y	Lysophospholipase L2 (2-acylglycerophosphotidate, n-C14:0)
rxn00992_c	Y	Y	(R)-3-Hydroxybutanoate:NAD+ oxidoreductase
rxn08312_c	Y	Y	CDP-diacylglycerol synthetase (n-C18:1)
rxn00952_c	Y	Y	O-acetyl-L-homoserine:hydrogen sulfide S-(3-amino-3-carboxypropyl)transferase
rxn01396_c	Y	Y	ATP:pyridoxine 5'-phosphotransferase
rxn00161_c	Y	Y	(S)-Malate:NADP+ oxidoreductase(oxaloacetate-decarboxylating)
rxn01961_c	Y	Y	Xanthosine 5'-phosphate phosphohydrolase
rxn01517_c	Y	Y	ATP:dUMP phosphotransferase
rxn06750_c	Y	Y	alpha-N-acetylneuraminate alpha-2,8-sialyltransferase
rxn09978_c	Y	Y	beta-glucosidase (methyl-alpha-D-glucoside)
rxn01807_c	Y	Y	ATP:pyridoxal 5'-phosphotransferase
rxn05006_c	Y	Y	S-adenosyl-L-methionine:precorrin-1 C-methyltransferase
rxn01800_c	Y	Y	Deoxycytidine aminohydrolase
rxn02107_c	Y	Y	salicylaldehyde:NAD+ oxidoreductase
rxn08309_c	Y	Y	CDP-diacylglycerol synthetase (n-C16:0)
rxn05379_c	Y	Y	12-methyl-tetra-decanoyl-ACP:malonyl-[acyl-carrier-protein] C-acyltransferase (decarboxylating)
rxn08655_c	Y	Y	Glycolate oxidase
rxn03841_c	Y	Y	4-amino-4-deoxychorismate pyruvate-lyase
rxn04954_c	Y	Y	5-methyltetrahydrofolate:NAD+ oxidoreductase
rxn04113_c	Y	Y	isopentenyl-diphosphate:NAD(P)+ oxidoreductase
rxn00676_c	Y	Y	acetyl-CoA:propanoyl-CoA 2-C-acetyltransferase
rxn05551_c	Y	Y	ethanolamine transport in/out via proton symport
rxn05599_c	Y	Y	cysteate transport via ABC system
rxn01257_c	Y	Y	chorismate:L-glutamine aminotransferase
rxn00980_c	Y	Y	2-Phosphoglycolate phosphohydrolase
rxn01648_c	Y	Y	Cytidine:orthophosphate alpha-D-ribosyltransferase
rxn01216_c	Y	Y	3-phospho-D-glycerate 1,2-phosphomutase
rxn02213_c	Y	Y	3-Dehydroquinate hydro-lyase
rxn03365_c	Y	Y	Dihydroxypicolinate oxidoreductase
rxn03892_c	Y	Y	all-trans-hexaprenyl-diphosphate synthase
rxn05454_c	Y	Y	15-methyl-hexa-decanoyl-ACP:[acyl-carrier-protein] transferase
rxn01127_c	Y	Y	ATP:dAMP phosphotransferase
rxn01461_c	Y	Y	L-Arginine:4-aminobutanoate amidinotransferase
rxn04908_c	Y	Y	trichloroethanol:NAD+ oxidoreductase
rxn00615_c	Y	Y	ATP:glycerol 3-phosphotransferase
rxn02521_c	Y	Y	2',3'-Cyclic AMP 3'-nucleotidohydrolase
rxn07493_c	Y	Y	GDP-L-galactose phosphorylase
rxn00569_c	Y	Y	Nitrite reductase (NAD(P)H)
rxn01626_c	Y	Y	5,6-Dihydrouracil amidohydrolase
rxn06735_c	Y	Y	CMP-N-acetylneuraminate:alpha-N-acetylneuraminyl-2,3-beta-D-galactoside alpha-2,8-N-acetylneuraminyltransferase
rxn03483_c	Y	Y	2',3'-Cyclic GMP 3'-nucleotidohydrolase
rxn10191_c	Y	Y	D-alanine-poly(phosphoribitol) ligase
rxn01265_c	Y	Y	Nicotinate D-ribonucleotide:diphosphate phosphoribosyltransferase
rxn00874_c	Y	Y	butanoyl-CoA:acetyl-CoA C-butanoyltransferase
rxn00834_c	Y	Y	IMP:NAD+ oxidoreductase
rxn00704_c	Y	Y	alpha-D-Glucose 1-phosphate 1,6-phosphomutase
rxn01459_c	Y	Y	4-Aminobutyraldehyde:NAD+ oxidoreductase
rxn03641_c	Y	Y	acetyl-CoA: 4-hydroxybutanoate CoA transferase
rxn02171_c	Y	Y	Vinylacetyl-CoA delta3-delta2-isomerase
rxn01671_c	Y	Y	ATP:N-ribosylnicotinamide 5'-phosphotransferase
rxn02362_c	Y	Y	cyclic 2,3-diphosphoglycerate synthase
rxn05313_c	Y	Y	phosphate transport in/out via three Na+ symporter
rxn01905_c	Y	Y	cysteine sulfinic acid deaminase
rxn07673_c	Y	Y	hydroxycinnamoyl-CoA:anthocyanidin 3,5-diglucoside 5-O-glucoside-6'''-O-hydroxycinnamoyltransferase
rxn01332_c	Y	Y	Phosphoenolpyruvate:D-erythrose-4-phosphate C-(1-carboxyvinyl)transferase (phosphate hydrolysing, 2-carboxy-2-oxoethyl-forming)
rxn10273_c	Y	Y	stearoyl-UDP-glucosyltransferase (diglucosyl)
rxn01530_c	Y	Y	retinol:NAD+ oxidoreductase
rxn00785_c	Y	Y	D-Fructose 6-phosphate:D-glyceraldehyde-3-phosphate glycolaldehyde transferase
rxn00693_c	Y	Y	5-Methyltetrahydrofolate:L-homocysteine S-methyltransferase
rxn03909_c	Y	Y	1-Deoxy-D-xylulose-5-phosphate pyruvate-lyase (carboxylating)
rxn01101_c	Y	Y	3-Phospho-D-glycerate:NAD+ 2-oxidoreductase
rxn06094_c	Y	Y	Dextrin 6-alpha-D-glucanohydrolase
rxn00355_c	Y	Y	UTP:alpha-D-galactose-1-phosphate uridylyltransferase
rxn02900_c	Y	Y	(2-Aminoethyl)phosphonate:pyruvate aminotransferase
rxn03084_c	Y	Y	5'-Phosphoribosylformylglycinamide:L-glutamine amido-ligase (ADP-forming)
rxn06600_c	Y	Y	S-aminomethyldihydrolipoylprotein:(6S)-tetrahydrofolate aminomethyltransferase (ammonia-forming)
rxn06728_c	Y	Y	CMP-N-acetylneuraminate:alpha-N-acetylneuraminyl-2,3-beta-D-galactoside alpha-2,8-N-acetylneuraminyltransferase
rxn02005_c	Y	Y	trehalose transport via PEP:Pyr PTS
rxn08808_c	Y	Y	Lysophospholipase L1 (2-acylglycerophosphoethanolamine, n-C18:0) (periplasm)
rxn00558_c	Y	Y	D-glucose-6-phosphate aldose-ketose-isomerase
rxn00346_c	Y	Y	L-aspartate 1-carboxy-lyase (beta-alanine-forming)
rxn04726_c	Y	Y	1-hydroxymethylnaphthalene:NAD+ oxidoreductase
rxn00550_c	Y	Y	beta-D-fructose-2,6-bisphosphate 2-phosphohydrolase
rxn07841_c	Y	Y	2-Isopentenyl-diphosphate:ATP delta2-isopentenyltransferase
rxn01859_c	Y	Y	Deoxyadenosine:orthophosphate ribosyltransferase
rxn00194_c	Y	Y	L-glutamate 1-carboxy-lyase (4-aminobutanoate-forming)
rxn05160_c	Y	Y	monosaccharide-transporting ATPase
rxn10288_c	Y	Y	isohexadecanoyl-UDP-glucosyltransferase (monoglucosyl)
rxn01851_c	Y	Y	4-aminobutanal:NAD+ 1-oxidoreductase
rxn11834_c	Y	Y	2-phenyl-1,3-propanediol monocarbamate:NAD+ oxidoreductase
rxn05201_c	Y	Y	Hypoxanthine hydrogen symport
rxn09449_c	Y	Y	acyl-coenzyme A ligase
rxn02604_c	Y	Y	vicianin beta-glucosidase
rxn03002_c	Y	Y	S-Methyl-3-phospho-1-thio-D-glycerate phosphohydrolase
rxn00314_c	Y	Y	N2-(D-1-carboxylethyl)-L-lysine:NADP+ oxidoreductase (L-lysine-forming)
rxn10280_c	Y	Y	palmitoyl-UDP-glucosyltransferase (monoglucosyl)
rxn14138_c	Y	Y	Propanoyl-CoA:acetyl-CoA C-acyltransferase
rxn05616_c	Y	Y	Magnesium (+2) transport in via diffusion
rxn01507_c	Y	Y	2'-Deoxyadenosine 5'-monophosphate phosphohydrolase
rxn01790_c	Y	Y	(R)-Pantoate:NADP+ 2-oxidoreductase
rxn00077_c	Y	Y	ATP:NAD+ 2'-phosphotransferase
rxn01388_c	Y	Y	isocitrate hydro-lyase (cis-aconitate-forming)
rxn03638_c	Y	Y	Acetyl-CoA:D-glucosamine-1-phosphate N-acetyltransferase
rxn02897_c	Y	Y	Nicotinate-nucleotide:dimethylbenzimidazole phospho-D-ribosyltransferase
rxn05126_c	Y	Y	4-(gamma-L-glutamylamino)butanal:NAD+ oxidoreductase
rxn01406_c	Y	Y	S-adenosylmethioninamine:putrescine 3-aminopropyltransferase
rxn01446_c	Y	Y	Deoxyguanosine:orthophosphate ribosyltransferase
rxn01068_c	Y	Y	L-threonine:NAD+ oxidoreductase
rxn10223_c	Y	Y	isopentadecanoyl-phosphatidate cytidylyltransferase
rxn04658_c	Y	Y	LysW-gamma-L-alpha-aminoadipate 6-semialdehyde:NADP+ 6-oxidoreductase (phosphorylating)
rxn10260_c	Y	Y	anteisoheptadecanoyl-CDPdiacylglycerol:sn-glycerol-3-phosphate 3-phosphatidyltransferase
rxn03915_c	Y	Y	2-formylbenzoate:NAD+ oxidoreductase
rxn00541_c	Y	Y	L-threonine acetaldehyde-lyase (glycine-forming)
rxn03075_c	Y	Y	ATP:4-methyl-5-(2-hydroxyethyl)-thiazole 2-phosphotransferase
rxn01368_c	Y	Y	Cytidine aminohydrolase
rxn00134_c	Y	Y	ATP:adenosine 5'-phosphotransferase
rxn05233_c	Y	Y	2'-Deoxyguanosine 5'-diphosphate:oxidized-thioredoxin 2'-oxidoreductase
rxn09109_c	Y	Y	Phosphatidylglycerol synthase (n-C14:0)
rxn00141_c	Y	Y	S-Adenosyl-L-homocysteine hydrolase
rxn05375_c	Y	Y	10-methyl-dodecanoyl-ACP:malonyl-[acyl-carrier-protein] C-acyltransferase (decarboxylating)
rxn14294_c	Y	Y	(2E,6E)-farnesyl-diphosphate lyase [(3E,6E)-alpha-farnesene-forming]
rxn01200_c	Y	Y	Sedoheptulose-7-phosphate:D-glyceraldehyde-3-phosphate glycolaldehyde transferase
rxn00186_c	Y	Y	5-oxo-L-proline amidohydrolase (ATP-hydrolysing)
rxn01241_c	Y	Y	Dihydrolipoamide:NAD+ oxidoreductase
rxn00859_c	Y	Y	L-Histidinol:NAD+ oxidoreductase
rxn07346_c	Y	Y	2,6-dihydroxypseudooxynicotinehydrolase
rxn04744_c	Y	Y	4-hydroxymethylsalicyaldehyde dehydrogenase
rxn02185_c	Y	Y	2-Acetolactate pyruvate-lyase (carboxylating)
rxn00763_c	Y	Y	Glycerol:NAD+ oxidoreductase
rxn02473_c	Y	Y	D-erythro-1-(Imidazol-4-yl)glycerol 3-phosphate hydro-lyase
rxn06060_c	Y	Y	Thiosulfate:thiol sulfurtransferase
rxn08656_c	Y	Y	Glycolate oxidase
rxn01434_c	Y	Y	L-Citrulline:L-aspartate ligase (AMP-forming)
rxn00912_c	Y	Y	5,10-Methylenetetrahydrofolate:3-methyl-2-oxobutanoate hydroxymethyltransferase
rxn05644_c	Y	Y	D-ribose transport out via ABC system
rxn12147_c	Y	Y	3D-(3,5/4)-Trihydroxycyclohexane-1,2-dione acylhydrolase (decyclizing)
rxn08819_c	Y	Y	Lysophospholipase L2 (2-acylglycerophosphotidate, n-C14:1)
rxn03849_c	Y	Y	biuret amidohydrolase
rxn00122_c	Y	Y	ATP:FMN adenylyltransferase
rxn02235_c	Y	Y	propane-1,3-diol:NAD+ 1-oxidoreductase
rxn09979_c	Y	Y	beta-glucosidase
rxn06076_c	Y	Y	2'-Deoxycytidine diphosphate:oxidized-thioredoxin 2'-oxidoreductase
rxn00985_c	Y	Y	ATP:propanoate phosphotransferase
rxn14300_c	Y	Y	acyl-CoA:pseudotropine O-acyltransferase
rxn08294_c	Y	Y	diacylglycerol kinase (n-C12:0)
rxn10259_c	Y	Y	isoheptadecanoyl-CDPdiacylglycerol:sn-glycerol-3-phosphate 3-phosphatidyltransferase
rxn01602_c	Y	Y	dihydrofolate:NADP+ oxidoreductase
rxn07720_c	Y	Y	hydroxycinnamoyl-CoA:anthocyanidin 3,5-diglucoside 5-O-glucoside-6'''-O-hydroxycinnamoyltransferase
rxn05223_c	Y	Y	Biotin ABC transporter
rxn05344_c	Y	Y	Tetradecanoyl-[acyl-carrier protein]:malonyl-[acyl-carrier-protein] C-acyltransferase (decarboxylating)
rxn01521_c	Y	Y	2'-Deoxyuridine 5'-monophosphate phosphohydrolase
rxn11759_c	Y	Y	5-fluorouridine monophosphate:diphosphate phospho-alpha-D-ribosyl-transferase
rxn05384_c	Y	Y	3-methylbutanoyl-ACP:malonyl-[acyl-carrier-protein] C-acyltransferase (decarboxylating)
rxn01649_c	Y	Y	Xanthosine:orthophosphate ribosyltransferase
rxn03094_c	Y	Y	Glycodeoxycholate amidohydrolase
rxn00085_c	Y	Y	L-Glutamate:NADP+ oxidoreductase (transaminating)
rxn00119_c	Y	Y	ATP:UMP phosphotransferase
rxn11749_c	Y	Y	5'-deoxy-5-fluorocytidine aminohydrolase
rxn03873_c	Y	Y	6-oxocyclohex-1-ene-1-carbonyl-CoA hydrolase (decyclizing)
rxn04453_c	Y	Y	5-hydroxyisourate amidohydrolase
rxn00608_c	Y	Y	6-phospho-beta-D-glucosyl-(1->4)-D-glucose 6-phosphoglucohydrolase
rxn09345_c	Y	Y	Undecaprenyl diphosphate synthase
rxn04454_c	Y	Y	isochorismate pyruvate-lyase (salicylate-forming)
rxn01466_c	Y	Y	Geranyl-diphosphate:isopentenyl-diphosphate geranyltrans-transferase
rxn01304_c	Y	Y	Succinyl-CoA:L-homoserine O-succinyltransferase
rxn00974_c	Y	Y	citrate hydro-lyase (cis-aconitate-forming)
rxn02008_c	Y	Y	UDP-N-acetylmuramoyl-L-alanine:D-glutamate ligase(ADP-forming)
rxn05740_c	Y	Y	1,4-alpha-glucan-branching enzyme
rxn03904_c	Y	Y	UDP-N-acetylmuramoyl-L-alanyl-gamma-D-glutamyl-meso-2,6-diaminopimeloyl-D-alanyl-D-alanine:undecaprenyl-phosphate phospho-N-acetylmuramoyl-pentapeptide-transferase
rxn01225_c	Y	Y	Guanine aminohydrolase
rxn07842_c	Y	Y	2-Isopentenyl-diphosphate:ADP delta2-isopentenyltransferase
rxn00783_c	Y	Y	2-dehydro-3-deoxy-D-galactonate-6-phosphate D-glyceraldehyde-3-phosphate-lyase (pyruvate-forming)
rxn07885_c	Y	Y	citronellal dehydrogenase
rxn08842_c	Y	Y	Lysophospholipase L2 (2-acylglycerophosphoethanolamine, n-C16:1)
rxn00778_c	Y	Y	D-Ribose 1,5-phosphomutase
rxn03901_c	Y	Y	undecaprenyl-diphosphate phosphohydrolase
rxn01985_c	Y	Y	Deoxyinosine:orthophosphate ribosyltransferase
rxn10052_c	Y	Y	adenylate kinase (Inorganic triphosphate)
rxn07672_c	Y	Y	hydroxycinnamoyl-CoA:anthocyanidin 3,5-diglucoside 5-O-glucoside-6'''-O-hydroxycinnamoyltransferase
rxn00193_c	Y	Y	glutamate racemase
rxn10272_c	Y	Y	myristoyl-UDP-glucosyltransferase (diglucosyl)
rxn06760_c	Y	Y	neuraminidase
rxn05197_c	Y	Y	Uracil permease
rxn00653_c	Y	Y	3-aminopropanal:NAD+ oxidoreductase
rxn00929_c	Y	Y	L-Proline:NAD+ 5-oxidoreductase
rxn00342_c	Y	Y	L-Asparagine amidohydrolase
rxn00256_c	Y	Y	acetyl-CoA:oxaloacetate C-acetyltransferase (thioester-hydrolysing)
rxn03644_c	Y	Y	D-arabino-hex-3-ulose-6-phosphate isomerase
rxn03004_c	Y	Y	10-Formyltetrahydrofolate:5'-phosphoribosylglycinamide formyltransferase
rxn00138_c	Y	Y	deamido-NAD+:ammonia ligase (AMP-forming)
rxn10286_c	Y	Y	isopentadecanoyl-UDP-glucosyltransferase (monoglucosyl)
rxn02015_c	Y	Y	Taurocholate amidohydrolase
rxn05054_c	Y	Y	adenosylcobyric acid:(R)-1-aminopropan-2-ol ligase (ADP-forming)
rxn01858_c	Y	Y	Deoxyadenosine aminohydrolase
rxn10770_c	Y	Y	Choline dehydrogenase
rxn05421_c	Y	Y	8-methyl-nonanoyl-ACP:malonyl-[acyl-carrier-protein] C-acyltransferase (decarboxylating)
rxn01799_c	Y	Y	deoxyuridine:orthophosphate 2-deoxy-D-ribosyltransferase
rxn01485_c	Y	Y	D-Glucosamine 1-phosphate 1,6-phosphomutase
rxn02190_c	Y	Y	5,6-Dihydrothymine amidohydrolase
rxn10281_c	Y	Y	myristoyl-UDP-glucosyltransferase (monoglucosyl)
rxn09296_c	Y	Y	hydrogen peroxide reductase (thioredoxin)
rxn00239_c	Y	Y	ATP:GMP phosphotransferase
rxn10169_c	Y	Y	Lactose hydrogen symport
rxn00302_c	Y	Y	GTP 8,9-hydrolase
rxn02465_c	Y	Y	N-acetyl-L-glutamate-5-semialdehyde:NADP+ 5-oxidoreductase (phosphrylating)
rxn01791_c	Y	Y	(R)-Pantoate:beta-alanine ligase (AMP-forming)
rxn01710_c	Y	Y	Propane-1,3-diol:NAD+ 1-oxidoreductase
rxn03333_c	Y	Y	3,4-dihydroxyphenylethyleneglycol:NAD+ oxidoreductase
rxn03465_c	Y	Y	Acylneuraminyl hydrolase
rxn01329_c	Y	Y	D-mannose 6-phosphate 1,6-phosphomutase
rxn00950_c	Y	Y	Cystathionine L-homocysteine-lyase (deaminating)
rxn00002_c	Y	Y	urea-1-carboxylate amidohydrolase
rxn00542_c	Y	Y	(S)-lactate acetaldehyde-lyase (formate-forming)
rxn10220_c	Y	Y	isoheptadecanoyl-phosphatidate cytidylyltransferase
rxn10261_c	Y	Y	isotetradecanoyl-CDPdiacylglycerol:sn-glycerol-3-phosphate 3-phosphatidyltransferase
rxn01964_c	Y	Y	L-serine hydro-lyase [adding 1-C-(indol-3-yl)glycerol 3-phosphate; L-tryptophan and glyceraldehyde-3-phosphate-forming]
rxn02341_c	Y	Y	N-[(R)-4'-Phosphopantothenoyl]-L-cysteine carboxy-lyase
rxn01519_c	Y	Y	dUTP nucleotidohydrolase
rxn01137_c	Y	Y	Adenosine aminohydrolase
rxn01343_c	Y	Y	ATP:Sedoheptulose 7-phosphate 1-phosphotransferase
rxn10255_c	Y	Y	isotetradecanoyl-Diacylglycerol kinase
rxn08797_c	Y	Y	Lysophospholipase L1 (2-acylglycerophosphotidate, n-C14:0) (periplasm)
rxn00127_c	Y	Y	S-adenosyl-L-methionine carboxy-lyase [(5-deoxy-5-adenosyl)(3-aminopropyl)methylsulfonium-forming]
rxn05232_c	Y	Y	2'-Deoxyadenosine 5'-triphosphate:oxydized-thioredoxin 2'-oxidoreductase
rxn06759_c	Y	Y	alpha-N-acetylneuraminate alpha-2,8-sialyltransferase
rxn09108_c	Y	Y	Phosphatidylglycerol synthase (n-C12:0)
rxn14293_c	Y	Y	dTDP-4-amino-4,6-dideoxy-D-glucose ammonia-lyase (dTDP-3-oxo-4,6-dideoxy-D-glucose-forming)
rxn01513_c	Y	Y	ATP:dTMP phosphotransferase
rxn06510_c	Y	Y	Lauroyl-CoA:acetyl-CoA C-acyltransferase
rxn08307_c	Y	Y	CDP-diacylglycerol synthetase (n-C14:0)
rxn02474_c	Y	Y	5-amino-6-(5-phosphoribitylamino)uracil:NADP+ 1'-oxidoreductase
rxn02230_c	Y	Y	3-mercaptopyruvate:cyanide sulfurtransferase
rxn06517_c	Y	Y	S-Alkyl-L-cysteine S-oxide alkyl-sulfenate-lyase
rxn08657_c	Y	Y	Glycolate oxidase
rxn07448_c	Y	Y	geranyl-diphosphate diphosphate-lyase [(3R)-linalool-forming]
rxn01019_c	Y	Y	Carbamoyl-phosphate:L-ornithine carbamoyltransferase
rxn08849_c	Y	Y	Lysophospholipase L2 (2-acylglycerophosphoglycerol, n-C16:1)
rxn09448_c	Y	Y	fatty-acid--CoA ligase (octadecenoate)
rxn08295_c	Y	Y	diacylglycerol kinase (n-C14:0)
rxn01603_c	Y	Y	7,8-dihydropteroate:L-glutamate ligase (ADP-forming)
rxn00055_c	Y	Y	S-adenosyl-L-methionine:S-adenosyl-L-methionine 3-amino-3-carboxypropyltransferase
rxn00686_c	Y	Y	5,6,7,8-tetrahydrofolate:NADP+ oxidoreductase
rxn00905_c	Y	Y	2-dehydropantoate formaldehyde-lyase (3-methyl-2-oxobutanoate-forming)
rxn05456_c	Y	Y	14-methyl-pentadecanoyl-ACP:[acyl-carrier-protein] transferase
rxn09112_c	Y	Y	Phosphatidylglycerol synthase (n-C16:1)
rxn00157_c	Y	Y	Acetyl-CoA:formate C-acetyltransferase
rxn03194_c	Y	Y	(S)-2-Aceto-2-hydroxybutanoate pyruvate-lyase (carboxylating)
rxn06075_c	Y	Y	2'-Deoxyuridine 5'-diphosphate:oxidized-thioredoxin 2'-oxidoreductase
rxn00689_c	Y	Y	Tetrahydrofolate:L-glutamate gamma-ligase (ADP-forming)
rxn01286_c	Y	Y	D-Glyceraldehyde:NAD+ oxidoreductase
rxn01236_c	Y	Y	ATP:butanoate 1-phosphotransferase
rxn05289_c	Y	Y	NADPH:oxidized-thioredoxin oxidoreductase
rxn05343_c	Y	Y	Octanoyl-[acyl-carrier protein]:malonyl-[acyl-carrier-protein] C-acyltransferase (decarboxylating)
rxn05425_c	Y	Y	10-methyl-undecanoyl-ACP:malonyl-[acyl-carrier-protein] C-acyltransferase (decarboxylating)
rxn05736_c	Y	Y	acyl-coenzyme A ligase
rxn01641_c	Y	Y	5-Formiminotetrahydrofolate:L-glutamate N-formiminotransferase
rxn00493_c	Y	Y	L-Phenylalanine:2-oxoglutarate aminotransferase
rxn00933_c	Y	Y	proline racemase
rxn08298_c	Y	Y	diacylglycerol kinase (n-C16:1)
rxn01834_c	Y	Y	(R)-S-Lactoylglutathione methylglyoxal-lyase (isomerizing)
rxn00293_c	Y	Y	UTP:N-acetyl-alpha-D-glucosamine-1-phosphate uridylyltransferase
rxn05383_c	Y	Y	3-methylbutanoyl-CoA:[acyl-carrier-protein] transferase
rxn00741_c	Y	Y	2-Hydroxybutyrate:NAD+ oxidoreductase
rxn11584_c	Y	Y	aryldialkylphosphatase
EX_cpd01030_e	Y	Y	Salicin exchange
EX_cpd00276_e	Y	Y	D-Glucosamine exchange
EX_cpd00082_e	Y	Y	D-Fructose exchange
EX_cpd00080_e	Y	Y	Glycerol-3-phosphate exchange
EX_cpd00001_e	Y	Y	H2O exchange
EX_cpd00023_e	Y	Y	L-Glutamate exchange
EX_cpd00971_e	Y	Y	Na+ exchange
EX_cpd00314_e	Y	Y	D-Mannitol exchange
EX_cpd00797_e	Y	Y	(R)-3-Hydroxybutanoate exchange
EX_cpd00051_e	Y	Y	L-Arginine exchange
EX_cpd00064_e	Y	Y	Ornithine exchange
EX_cpd10515_e	Y	Y	Fe2+ exchange
EX_cpd00179_e	Y	Y	Maltose exchange
EX_cpd00009_e	Y	Y	Phosphate exchange
EX_cpd00060_e	Y	Y	L-Methionine exchange
EX_cpd00076_e	Y	Y	Sucrose exchange
EX_cpd01171_e	Y	Y	Dulcose exchange
EX_cpd00067_e	Y	Y	H+ exchange
EX_cpd00154_e	Y	Y	Xylose exchange
EX_cpd00637_e	Y	Y	D-Methionine exchange
EX_cpd00122_e	Y	Y	N-Acetyl-D-glucosamine exchange
EX_cpd00035_e	Y	Y	L-Alanine exchange
EX_cpd00309_e	Y	Y	Xanthine exchange
EX_cpd00220_e	Y	Y	Riboflavin exchange
EX_cpd00588_e	Y	Y	Sorbitol exchange
EX_cpd00117_e	Y	Y	D-Alanine exchange
EX_cpd00307_e	Y	Y	Cytosine exchange
EX_cpd00254_e	Y	Y	Mg exchange
EX_cpd00205_e	Y	Y	K+ exchange
EX_cpd00138_e	Y	Y	D-Mannose exchange
EX_cpd00305_e	Y	Y	Thiamin exchange
EX_cpd01242_e	Y	Y	Thyminose exchange
EX_cpd03048_e	Y	Y	Isethionate exchange
EX_cpd00065_e	Y	Y	L-Tryptophan exchange
EX_cpd00149_e	Y	Y	Co2+ exchange
EX_cpd00099_e	Y	Y	Cl- exchange
EX_cpd00162_e	Y	Y	Aminoethanol exchange
EX_cpd00395_e	Y	Y	L-Cysteate exchange
EX_cpd00027_e	Y	Y	D-Glucose exchange
EX_cpd00794_e	Y	Y	D-Trehalose exchange
EX_cpd00105_e	Y	Y	D-Ribose exchange
EX_cpd00226_e	Y	Y	Hypoxanthine exchange
EX_cpd00104_e	Y	Y	Biotin exchange
EX_cpd00007_e	Y	Y	O2 exchange
EX_cpd00092_e	Y	Y	Uracil exchange
EX_cpd00208_e	Y	Y	Lactose exchange
EX_cpd00158_e	Y	Y	Cellobiose exchange
EX_cpd00011_e	Y	Y	CO2 exchange
EX_cpd00063_e	Y	Y	Ca2+ exchange
EX_cpd01080_e	Y	Y	ocdca exchange
EX_cpd00156_e	Y	Y	L-Valine exchange
EX_cpd00039_e	Y	Y	L-Lysine exchange
EX_cpd00393_e	Y	Y	Folate exchange
EX_cpd00264_e	Y	Y	Spermidine exchange
EX_cpd00322_e	Y	Y	L-Isoleucine exchange
EX_cpd00030_e	Y	Y	Mn2+ exchange
EX_cpd00516_e	Y	Y	meso-2,6-Diaminopimelate exchange
rxn05669_c	Y	Y	Amino acid transporter (val-L)
rxn05244_c	Y	Y	Branched chain amino acid:H+ symporter (Isoleucine)
EX_cpd00084_e	Y	Y	L-Cysteine exchange
rxn05237_c	Y	Y	ATP phosphohydrolase (polar-amino-acid-importing)
EX_cpd00644_e	Y	Y	Pantothenate exchange
R03018_c	Y	Y	ATP:pantothenate 4-phosphotransferase
EX_cpd00263_e	Y	Y	Pyridoxol exchange
COG3601_c	Y	Y	Pyridoxine active transporter
rxn05255_c	Y	Y	Folate transport via proton simport
rxn00799_c	Y	Y	Fumarate hydratase
rxn08168_c	Y	Y	L-aspartate:fumarate oxidoreductase (deaminating)
rxn27328_c	Y	Y	Thymidine-orthophosphate deoxyribosyltransferase
EX_cpd00232_e	Y	Y	Neu5Ac exchange
rxn29571_c	Y	Y	Neu5Ac H+ symporter
EX_cpd00492_e	Y	Y	N-Acetyl-D-mannosamine exchange
rxn05486_c	Y	Y	N-Acetylmannosamine H+ symporter
rxn01484_c	Y	Y	N-Acetyl-D-glucosamine-6-phosphate amidohydrolase
EX_cpd00751_e	Y	Y	L-Fucose exchange
rxn02262_c	Y	Y	ATP:6-deoxy-L-galactose 1-phosphotransferase
rxn01620_c	Y	Y	L-Fuculose-1-phosphate lactaldehyde-lyase
rxn04937_c	Y	Y	Lactaldehyde:NAD+ oxidoreductase
EX_cpd05161_e	Y	Y	Melezitose exchange
rxn12619_c	Y	Y	Melezitose transport via proton symport
rxn18524_c	Y	Y	ATP phosphohydrolase (disaccharide-importing)
ID010_c	Y	Y	Turanose isomerization
EX_cpd00107_e	Y	Y	L-Leucine exchange
rxn05243_c	Y	Y	L-Leucine hydrogen symport
EX_cpd00069_e	Y	Y	L-Tyrosine exchange
rxn18579_c	Y	Y	L-Tyrosine ABC transport
EX_cpd00066_e	Y	Y	L-Phenylalanine exchange
rxn18584_c	Y	Y	nonpolar-amino-acid-transporting ATPase
EX_cpd00129_e	Y	Y	L-Proline exchange
rxn05165_c	Y	Y	nonpolar-amino-acid-transporting ATPase
EX_cpd00567_e	Y	Y	D-Proline exchange
ENOG4108HXH_c	Y	Y	D-proline sodium symporter
EX_cpd29317_e	Y	Y	4-hydroxyproline exchange
rxn05165_2_c	Y	Y	4-hydroxyproline ABC transporter
EX_cpd00033_e	Y	Y	Glycine exchange
rxn10862_c	Y	Y	ATP phosphohydrolase (polar-amino-acid-importing)
rxn32054_c	Y	Y	4-Hydroxy-L-proline:NADP+ 5-oxidoreductase
rxn05164_c	Y	Y	ATP phosphohydrolase (polar-amino-acid-importing)
EX_cpd00119_e	Y	Y	L-Histidine exchange
rxn10144_c	Y	Y	ATP phosphohydrolase (polar-amino-acid-importing)
EX_cpd00132_e	Y	Y	L-Asparagine exchange
rxn10883_c	Y	Y	ATP phosphohydrolase (polar-amino-acid-importing)
EX_cpd00054_e	Y	Y	L-Serine exchange
rxn05169_c	Y	Y	ATP phosphohydrolase (polar-amino-acid-importing)
EX_cpd00161_e	Y	Y	L-Threonine exchange
rxn05155_c	Y	Y	ATP phosphohydrolase (polar-amino-acid-importing)
EX_cpd00053_e	Y	Y	L-Glutamine exchange
rxn05151_c	Y	Y	ATP phosphohydrolase (polar-amino-acid-importing)
rxn34357_c	Y	Y	Na+/aspartate symport
EX_cpd00041_e	Y	Y	L-Aspartate exchange
rxn14152_c	Y	Y	4-methyl-2-oxopentanoate oxidoreductase
rxn00804_c	Y	Y	Leucine aminotransferase
R01174_1_c	Y	Y	Phosphate butyryltransferase
ID001_c	Y	Y	Isovalerate diffusion
EX_cpd05178_e	Y	Y	Isovalerate exchange
R01214_c	Y	Y	L-valine aminotransferase
rxn10618_c	Y	Y	2-oxoisovalerate ferredoxin reductase
R01174_2_c	Y	Y	Phosphate butyryltransferase
ID002_c	Y	Y	Isobutyrate diffusion
EX_cpd01711_e	Y	Y	Isobutyrate exchange
rxn01575_c	Y	Y	L-isoleucine aminotransferase
R01174_3_c	Y	Y	Phosphate butyryltransferase
ID003_c	Y	Y	2-Methylbutyrate diffusion
EX_cpd19585_e	Y	Y	2-Methylbutyrate exchange
rxn10563_c	Y	Y	Indolepyruvate ferredoxin oxidoreductase (hydroxyphenylpyvurate)
R01174_4_c	Y	Y	Phosphate butyryltransferase
ID004_c	Y	Y	4-Hydroxyphenylacetate diffusion
EX_cpd00489_e	Y	Y	4-Hydroxyphenylacetate exchange
rxn05061_c	Y	Y	4-hydroxyphenylacetate carboxy-lyase
ID005_c	Y	Y	p-Cresol diffusion
EX_cpd01042_e	Y	Y	p-Cresol exchange
rxn21134_c	Y	Y	L-phenylalanine aminotransferase
rxn10562_c	Y	Y	indolepyruvate ferredoxin oxidoreductase
R01174_5_c	Y	Y	Phosphate butyryltransferase
rxn11336_c	Y	Y	Phenylacetate diffusion
EX_cpd00430_e	Y	Y	Phenylacetate exchange
rxn20606_c	Y	Y	D-proline reductase
rxn12566_c	Y	Y	5-Aminopentanoate transport via proton symport
EX_cpd00339_e	Y	Y	5-Aminopentanoate exchange
rxn11676_c	Y	Y	Glycine reductase
rxn13022_c	Y	Y	3-isopropylmalate dehydrogenase
K20025_c	Y	Y	(R)-2-hydroxyisocaproyl-CoA dehydratase
R11076_c	Y	Y	(R)-2-hydroxyisocaproyl-CoA dehydratase
ID006_c	Y	Y	Isocaproate diffusion
EX_C21399_e	Y	Y	Isocaproate exchange
R06782_c	Y	Y	3-phenylpropanoate dioxygenase
rxn01610_c	Y	Y	phenylpropanoate:NAD+ delta2-oxidoreductase
ID007_c	Y	Y	Phenylpropanoate diffusion
EX_cpd03343_e	Y	Y	Phenylpropanoate exchange
rxn07124_c	Y	Y	p-Hydroxyphenylacetate decarboxylase
ID008_c	Y	Y	2,3-Dihydroxyphenylpropanoate diffusion
EX_cpd03170_e	Y	Y	4-Hydroxymandelate exchange
EX_cpd00036_e	Y	Y	Succinate exchange
EX_cpd00211_e	Y	Y	Butyrate exchange
rxn09271_c	Y	Y	Succinate transport
rxn25164_c	Y	Y	Succinyl-CoA synthase
rxn16140_c	Y	Y	Succinate semialdehyde dehydrogenase
rxn02167_c	Y	Y	4-hydroxybutyryl-CoA dehydratase
rxn16586_c	Y	Y	Butyryl-CoA dehydrgenase
rxn13713_c	Y	Y	4-hydroxybutyrate CoA-transferase
rxn00871_c	Y	Y	Phosphate butyrltransferase
ID009_c	Y	Y	Butyrate transport
EX_cpd00029_e	Y	Y	Acetate exchange
rxn08061_c	Y	Y	Acetate transport via proton symport
rxn30338_c	Y	Y	Acetyl-CoA synthetase
EX_cpd00159_e	Y	Y	L-Lactate exchange
EX_cpd00221_e	Y	Y	D-Lactate exchange
rxn05602_c	Y	Y	L-lactate transport via proton symport
rxn10171_c	Y	Y	D-lactate transport via proton symport
rxn00602_c	Y	Y	Methylmalonyl-CoA isomerase
rxn00669_c	Y	Y	Propanoate-CoA ligase
rxn09172_c	Y	Y	Propionate diffusion
EX_cpd00141_e	Y	Y	Propionate exchange
rxn03141_c	Y	Y	UDP-N-acetylmuramoyl-tripeptide---D-alanyl-D-alanine ligase
teichoicacid_rxn	Y	Y	Teichoic acid biosynthesis
peptidoglycan_rxn	Y	Y	Peptidoglycan synthesis
cellwall_rxn	Y	Y	Cell wall biosynthesis
lipid_rxn	Y	Y	Lipid composition
cofactor_rxn	Y	Y	Cofactor Pool
biomass	Y	Y	Biomass Reaction
SK_cpd11416_c	Y	Y	Biomass sink
rxn08686_c	Y	Y	H2O transport via diffusion
rxn09031_c	Y	Y	Oxygen transport via diffusion
rxn05467_c	Y	Y	CO2 transport via diffusion
rxn08186_c	Y	Y	Calcium transport via diffusion
rxn08952_c	Y	Y	Manganese transport via diffusion
rxn10161_c	Y	Y	Octadecanoate transport via proton symport
rxn05175_c	Y	Y	Spermidine transport via ABC system
rxn08304_c	Y	Y	M-diaminopimelic acid ABC transport
EX_cpd00013_e	Y	Y	Ammonia exchange
rxn05466_c	Y	Y	Ammonia diffusion
EX_cpd00242_e	Y	Y	Carbonate exchange
rxn10826_c	Y	Y	Carbonate diffusion
rxn30210_c	Y	Y	FAD synthetase
EX_cpd00133_e	Y	Y	Nicotinamide exchange
rxn11334_c	Y	Y	Nicotinamide symporter
EX_cpd00443_e	Y	Y	4-Aminobenzoate exchange
rxn10421_c	Y	Y	p-Aminobenzoic acid symporter
rxn01182_c	Y	Y	4-Coumarate:CoA ligase (AMP-forming)
rxn02269_c	Y	Y	(S)-3-methyl-2-oxopentanoate:NAD+ 2-oxidoreductase (CoA-methylbutanoylating)
rxn09142_c	Y	Y	Phospholipase A1 (phosphatidylglycerol, n-C18:0) (periplasm)
rxn00530_c	Y	Y	L-tyrosine ammonia-lyase (trans-p-hydroxycinnamate-forming)
rxn09145_c	Y	Y	Phospholipase A2 (phosphatidate, n-C14:0) (periplasm)
rxn13139_c	Y	Y	Nucleoside triphosphatase
rxn03167_c	Y	Y	2-Amino-4-hydroxy-6-(erythro-1,2,3-trihydroxypropyl) dihydropteridine triphosphate phosphohydrolase (alkaline optimum)
rxn00341_c	Y	Y	N-Carbamoyl-L-aspartate amidohydrolase
rxn00620_c	Y	Y	CDPglycerol phosphoglycerohydrolase
rxn01105_c	Y	Y	GTP:3-phospho-D-glycerate 1-phosphotransferase
rxn02476_c	Y	Y	Phosphoenolpyruvate:3-phosphoshikimate 5-O-(1-carboxyvinyl)-transferase
rxn00777_c	Y	Y	D-ribose-5-phosphate aldose-ketose-isomerase
rxn01014_c	Y	Y	hydroxypyruvate carboxy-lyase (glycolaldehyde-forming)
rxn01359_c	Y	Y	(S)-dihydroorotate:NADP+ oxidoreductase
rxn00970_c	Y	Y	Hydroxybenzoate synthase
rxn05227_c	Y	Y	Aspartate oxidase
rxn05293_c	Y	Y	2C-methyl-D-erythritol 2,4 cyclodiphosphate dehydratase
rxn12676_c	Y	Y	Enoyl-CoA hydratase/aldolase
rxn09341_c	Y	Y	UDP-N-acetyl-D-glucosamine pyrophosphohydrolase (periplasm)
rxn13914_c	Y	Y	UDP-N-acetylmuramoyl-L-alanyl-D-glutamyl-meso-2,6-diaminoheptanedioate:D-alanyl-D-alanine ligase(ADP-forming)
rxn09147_c	Y	Y	Phospholipase A2 (phosphatidate, n-C16:0) (periplasm)
rxn10030_c	Y	Y	b-ketoacyl synthetase (n-C18:1)
rxn13012_c	Y	Y	Inositol-pentakisphosphate 2-kinase
rxn12239_c	Y	Y	4-hydroxy-benzyl-alcohol dehydrogenase
rxn09119_c	Y	Y	Phytase (periplasm)
rxn02928_c	Y	Y	2,3,4,5-Tetrahydrodipicolinate:NAD+ oxidoreductase
rxn01953_c	Y	Y	N-acetyl-D-mannosamine N-acetylmannosaminohydrolase
rxn00605_c	Y	Y	UDP-glucose:D-glucose-6-phosphate 1-alpha-D-glucosyltransferase
rxn02011_c	Y	Y	UDP-N-acetylmuramoyl-L-alanyl-D-glutamate:(L)-meso-2,6-diaminoheptanedioate gamma-ligase (ADP-forming)
rxn00579_c	Y	Y	UDP-glucose:D-fructose 2-alpha-D-glucosyltransferase
rxn01644_c	Y	Y	L-Aspartate-4-semialdehyde hydro-lyase (adding pyruvate and cyclizing)
rxn10663_c	Y	Y	Fatty acid oxidation (n-C16:1)
rxn07466_c	Y	Y	D-Ala-D-Ala dipeptidase
rxn09429_c	Y	Y	fatty acid synthase (n-C18:0)
rxn09126_c	Y	Y	Phospholipase A1 (phosphatidate, n-C16:0) (periplasm)
rxn01520_c	Y	Y	5,10-Methylenetetrahydrofolate:dUMP C-methyltransferase
rxn13140_c	Y	Y	Nucleoside triphosphatase
rxn05039_c	Y	Y	5-amino-6-(5-phosphoribitylamino)uracil phosphatase
rxn09065_c	Y	Y	Phosphatidate phosphatase (periplasmic, n-C16:0)
rxn10484_c	Y	Y	diaminopimelate dehydrogenase
rxn03164_c	Y	Y	UDP-N-acetylmuramoyl-L-alanyl-D-glutamyl-meso-2,6-diaminoheptanedioate:D-alanyl-D-alanine ligase(ADP-forming)
rxn10840_c	Y	Y	L-arginine transport via diffusion (extracellular to periplasm)
rxn05291_c	Y	Y	b-ketoacyl synthetase (palmitate, n-C16:0)
rxn03852_c	Y	Y	UDP-N-acetyl-D-mannosamine:N-acetyl-beta-D-glucosaminyldiphosphoundecaprenol beta-1,4-N-acetylmannosaminyltransferase
rxn10036_c	Y	Y	b-ketoacyl synthetase (n-C16:1)
rxn01256_c	Y	Y	Chorismate pyruvatemutase
rxn00553_c	Y	Y	UDP-glucose:D-fructose-6-phosphate 2-alpha-D-glucosyltransferase
rxn08131_c	Y	Y	4-amino-2-methyl-5-phosphomethylpyrimidine synthetase
rxn09063_c	Y	Y	Phosphatidate phosphatase (periplasmic, n-C14:0)
rxn09124_c	Y	Y	Phospholipase A1 (phosphatidate, n-C14:0) (periplasm)
rxn00958_c	Y	Y	4-Hydroxybenzaldehyde:NADP+ oxidoreductase
rxn00010_c	Y	Y	glyoxylate carboxy-lyase (dimerizing; tartronate-semialdehyde-forming)
rxn10053_c	Y	Y	phosphoribosylaminoimidazole carboxylase (ATP-dependent)
rxn09348_c	Y	Y	UDPgalactose pyrophosphohydrolase
rxn01669_c	Y	Y	Nicotinamide-D-ribonucleotide amidohydrolase
rxn05744_c	Y	Y	b-ketoacyl synthetase (n-C14:0)
rxn02286_c	Y	Y	UDP-N-acetylmuramate:L-alanine ligase (ADP-forming)
rxn08040_c	Y	Y	UDP-N-acetyl-D-glucosamine:undecaprenyl-phosphate N-acetyl-D-glucosamine phosphotransferase
rxn01538_c	Y	Y	ATP:thiamine phosphotransferase
rxn09163_c	Y	Y	Phospholipase A2 (phosphatidylglycerol, n-C18:0) (periplasm)
rxn13251_c	Y	Y	Fumarate dependent DHORD
rxn05957_c	Y	Y	O4-succinyl-L-homoserine:hydrogen sulfide S-(3-amino-3-carboxypropyl)transferase
rxn00285_c	Y	Y	Succinate:CoA ligase (ADP-forming)
rxn03665_c	Y	Y	2-Hydroxy-6-oxo-7-methylocta-2,4-dienoate acylhydrolase
rxn01895_c	Y	Y	2-Hydroxy-6-oxonona-2,4-diene-1,9-dioate succinylhydrolase
R11462_c	Y	Y	4-methylpentanoyl-CoA:(R)-2-hydroxy-4-methylpentanoate CoA-transferase [EC:2.8.3.24]
EX_cpd00210_e	Y	Y	Taurine exchange
rxn01539_c	Y	Y	thiamin monophosphate phosphohydrolase
rxn00629_c	Y	Y	D-Mannitol:NAD+ 2-oxidoreductase
rxn00634_c	Y	Y	D-Glucitol:NAD+ 2-oxidoreductase
rxn06300_c	Y	Y	L-Alanine:tRNA(Ala) ligase (AMP-forming)
rxn06432_c	Y	Y	L-Arginine:tRNA(Arg) ligase (AMP-forming)
rxn06434_c	Y	Y	L-Asparagine:tRNA(Asn) ligase (AMP-forming)
rxn06936_c	Y	Y	L-Aspartate:tRNA(Asp) ligase (AMP-forming)
rxn06435_c	Y	Y	L-Cysteine:tRNA(Cys) ligase (AMP-forming)
rxn06437_c	Y	Y	L-Glutamine:tRNA(Gln) ligase (AMP-forming)
rxn06436_c	Y	Y	L-Glutamate:tRNA(Gln) ligase (AMP-forming)
rxn06438_c	Y	Y	glycine:tRNA(Gly) ligase (AMP-forming)
rxn06439_c	Y	Y	L-Histidine:tRNA(His) ligase (AMP-forming)
rxn06440_c	Y	Y	L-Isoleucine:tRNA(Ile) ligase (AMP-forming)
rxn06441_c	Y	Y	L-Leucine:tRNA(Leu) ligase (AMP-forming)
rxn06442_c	Y	Y	L-Lysine:tRNALys ligase (AMP-forming)
rxn06443_c	Y	Y	L-Methionine:tRNAMet ligase (AMP-forming)
rxn06444_c	Y	Y	L-Phenylalanine:tRNA(Ala) ligase (AMP-forming)
rxn06445_c	Y	Y	L-proline:tRNA(Pro) ligase (AMP-forming)
rxn06446_c	Y	Y	L-Serine:tRNA(Ser) ligase (AMP-forming)
rxn06447_c	Y	Y	L-Threonine:tRNA(Thr) ligase (AMP-forming)
rxn06448_c	Y	Y	L-Tryptophan -tRNA(Trp) ligase (AMP-forming)
rxn06280_c	Y	Y	L-Tyrosine:tRNA(Tyr) ligase (AMP-forming)
rxn06449_c	Y	Y	L-Valine:tRNAVal ligase (AMP-forming)
protein_rxn	Y	Y	Protein biosynthesis
rxn12634_c	Y	Y	methionyl aminopeptidase
rxn05534_c	Y	Y	Dipeptide transport via ABC system (gly-glu)
EX_cpd11592_e	Y	Y	gly-glu-L exchange
rxn12636_c	Y	Y	methionyl aminopeptidase
rxn05536_c	Y	Y	Dipeptide transport via ABC system (met-ala)
EX_cpd11590_e	Y	Y	met-L-ala-L exchange
rxn12638_c	Y	Y	methionyl aminopeptidase
rxn05538_c	Y	Y	Dipeptide transport via ABC system (gly-pro-L)
EX_cpd11588_e	Y	Y	gly-pro-L exchange
rxn12640_c	Y	Y	methionyl aminopeptidase
rxn05541_c	Y	Y	Dipeptide transport via ABC system (ala-glu)
EX_cpd11586_e	Y	Y	ala-L-glu-L exchange
rxn12644_c	Y	Y	methionyl aminopeptidase
rxn05545_c	Y	Y	Dipeptide transport via ABC system (ala-thr)
EX_cpd11582_e	Y	Y	ala-L-Thr-L exchange
rxn12645_c	Y	Y	methionyl aminopeptidase
rxn05546_c	Y	Y	Dipeptide transport via ABC system (gly-asn)
EX_cpd11581_e	Y	Y	gly-asn-L exchange
rxn08133_c	Y	Y	aminopeptidase (pro-gly)
rxn09189_c	Y	Y	L-Prolinylglycine (Pro-Gly) transport via ABC system
EX_cpd15551_e	Y	Y	L-Prolinylglycine exchange
rxn12844_c	Y	Y	Gly-Cys aminopeptidase
rxn12848_c	Y	Y	Gly-Cys ABC transporters
EX_cpd15603_e	Y	Y	Gly-Cys exchange
rxn12845_c	Y	Y	Gly-Leu aminopeptidase
rxn12849_c	Y	Y	Gly-Leu ABC transporters
EX_cpd15604_e	Y	Y	Gly-Leu exchange
rxn12846_c	Y	Y	Gly-Phe aminopeptidase
rxn12850_c	Y	Y	Gly-Phe ABC transporters
EX_cpd15605_e	Y	Y	Gly-Phe exchange
rxn12851_c	Y	Y	Gly-Try ABC transporters
rxn12847_c	Y	Y	Gly-Try aminopeptidase
EX_cpd15606_e	Y	Y	Gly-Tyr exchange
EX_cpd29695_e	Y	Y	L-ala-L-asp exchange
rxn30259_c	Y	Y	Dipeptide transport via ABC system (ala-asp)
rxn30237_c	Y	Y	aminopeptidase (ala-asp)
EX_cpd29694_e	Y	Y	L-ala-gly exchange
rxn30262_c	Y	Y	Dipeptide transport via ABC system (ala-gly)
EX_cpd29697_e	Y	Y	L-ala-L-his exchange
rxn30264_c	Y	Y	Dipeptide transport via ABC system
rxn30239_c	Y	Y	Aminopeptidase
EX_cpd29698_e	Y	Y	L-ala-L-leu exchange
rxn30266_c	Y	Y	Dipeptide transport via ABC system
rxn30240_c	Y	Y	Aminopeptidase
EX_cpd29696_e	Y	Y	L-ala-L-gln exchange
rxn30268_c	Y	Y	Dipeptide transport via ABC system
rxn30241_c	Y	Y	Aminopeptidase
EX_cpd29699_e	Y	Y	L-ala-L-thr exchange
rxn30270_c	Y	Y	Dipeptide transport via ABC system
rxn30242_c	Y	Y	Aminopeptidase
EX_cpd29693_e	Y	Y	gly-L-met exchange
rxn30274_c	Y	Y	Dipeptide transport via ABC system
rxn30244_c	Y	Y	Aminopeptidase
EX_cpd29690_e	Y	Y	gly-L-asn exchange
rxn30276_c	Y	Y	Dipeptide transport via ABC system
rxn30245_c	Y	Y	Aminopeptidase
EX_cpd29691_e	Y	Y	gly-L-gln exchange
rxn30278_c	Y	Y	Dipeptide transport via ABC system
rxn30246_c	Y	Y	Aminopeptidase
EX_cpd29700_e	Y	Y	L-met-L-ala exchange
rxn30280_c	Y	Y	Dipeptide transport via ABC system
rxn30247_c	Y	Y	Aminopeptidase
rxn05647_c	Y	Y	salicin transport via PEP:Pyr PTS
rxn05560_c	Y	Y	D-fructose transport via PEP:Pyr PTS
rxn10175_c	Y	Y	Fructose transport via PEP:Pyr PTS (f6p generating) (periplasm)
rxn05617_c	Y	Y	mannitol transport via PEP:Pyr PTS
rxn05607_c	Y	Y	maltose transport via PEP:Pyr PTS
rxn05567_c	Y	Y	Galactitol transport via PEP:Pyr PTS
rxn10184_c	Y	Y	D-sorbitol transport via PEP:Pyr PTS (periplasm)
rxn05610_c	Y	Y	D-mannose transport via PEP:Pyr PTS
rxn05226_c	Y	Y	D-glucose transport via PEP:Pyr PTS
rxn05518_c	Y	Y	cellobiose transport via PEP:Pyr PTS
rxn05178_c	Y	Y	D-Aspartate-ABC transport
rxn00348_c	Y	Y	aspartate racemase
EX_cpd00320_e	Y	Y	D-Aspartate exchange
rxn05681_c	Y	Y	2-dehydro-3-deoxy-D-gluconate transport via proton symport, reversible
EX_cpd02711_e	Y	Y	2-keto-3-deoxygluconate exchange
rxn00008_c	Y	Y	Mn(II):hydrogen-peroxide oxidoreductase
rxn34423_c	Y	Y	ferrous iron uptake (GTP-dependent), plasma membrane
rxn12188_c	Y	Y	2-deoxyglucose-6-phosphatase
rxn00504_c	Y	Y	(S)-1-pyrroline-5-carboxylate:NADP+ oxidoreductase
rxn09658_c	Y	Y	Sucrose transport via proton symport
rxn00367_c	Y	Y	CTP diphosphohydrolase (diphosphate-forming)
rxn13150_c	Y	Y	5-formyltetrahydrofolate cyclo-ligase
rxn10183_c	Y	Y	N-acetyl-D-mannosamine transport via PTS
rxn09655_c	Y	Y	Trehalose transport via proton symport
rxn30238_c	Y	Y	Aminopeptidase (ala-gly)
rxn12212_c	Y	Y	FAD oxidation (electron transport complex)
rxn10042_c	Y	Y	ATP synthase
rxn05147_c	Y	Y	D-Glucose-ABC transport
rxn00816_c	Y	Y	Beta-galactosidase
rxn00808_c	Y	Y	ATP:D-galactose 1-phosphotransferase
EX_cpd01553_e	Y	Y	Tagatose exchange
rxn05472_c	Y	Y	2-(hydroxymethyl)phenol transport in/out via proton symport
R01103_c	Y	Y	Melezitose galactohydrolase
EX_cpd00589_e	Y	Y	D-Tagatose exchange
rxn02094_c	Y	Y	ATP:D-tagatose 6-phosphotransferase
EX_cpd27607_e	Y	Y	N-Acetyl-D-Galactosamine exchange
rxn46837_c	Y	Y	ATP:N-acetyl-D-galactosamine 1-phosphotransferase
rxn17713_c	Y	Y	UTP-monosaccharide-1-phosphate uridylyltransferase
rxn18658_c	Y	Y	Dipeptide transport via ABC system
EX_cpd00731_e	Y	Y	Ala-ala exchange
rxn05554_c	Y	Y	Fructose-6-phosphate transport via phosphate antiport
rxn05562_c	Y	Y	Glucose-1-phosphate transport via phosphate antiport
rxn05563_c	Y	Y	Glucose-6-phosphate transport via phosphate antiport
EX_cpd00072_e	Y	Y	D-fructose-6-phosphate exchange
EX_cpd00089_e	Y	Y	Glucose-1-phosphate exchange
EX_cpd00079_e	Y	Y	D-glucose-6-phosphate exchange
rxn05162_c	Y	Y	D-galactose transport via ABC system
EX_cpd00108_e	Y	Y	Galactose exchange
rxn12549_c	Y	Y	4-Hydroxybenzoate transport via proton symport
EX_cpd00136_e	Y	Y	4-Hydroxybenzoate exchange
rxn12585_c	Y	Y	2-hydroxybutyrate cotransport with proton
EX_cpd03561_e	Y	Y	2-Hydroxybutyrate exchange
rxn05561_c	Y	Y	Transport of dicarboxylates, extracellular
EX_cpd00106_e	Y	Y	Fumarate exchange
rxn10960_c	Y	Y	acetoacetate transport via diffusion (extracellular to periplasm)
EX_cpd00142_e	Y	Y	Acetoacetate exchange
rxn10827_c	Y	Y	Shikimate transport in via proton symport
EX_cpd00383_e	Y	Y	Shikimate exchange
rxn05559_c	Y	Y	formate transport in via proton symport
EX_cpd00047_e	Y	Y	Formate exchange
rxn05470_c	Y	Y	glycolate transport via proton symport, reversible
EX_cpd00139_e	Y	Y	Glycolate exchange
rxn05564_c	Y	Y	Proline-specific permease
EX_cpd00281_e	Y	Y	GABA exchange
rxn05703_c	Y	Y	Hydroxylamine transport in via proton symport
EX_cpd00165_e	Y	Y	Hydroxylamine exchange
rxn09687_c	Y	Y	TRANS-RXN-108E.cp
EX_cpd03279_e	Y	Y	Deoxyinosine exchange
rxn05316_c	Y	Y	TRANS-RXNBWI-115572.ce.maizeexp.INOSINE_INOSINE
EX_cpd00246_e	Y	Y	Inosine exchange
rxn05204_c	Y	Y	Guanosine hydrogen symport
EX_cpd00311_e	Y	Y	Guanosine exchange
rxn05198_c	Y	Y	Transport of cytidine, extracellular
EX_cpd00367_e	Y	Y	Cytidine exchange
rxn09688_c	Y	Y	deoxyguanosine transport in via proton symport (periplasm)
EX_cpd00277_e	Y	Y	Deoxyguanosine exchange
rxn05318_c	Y	Y	Adenosine hydrogen symport
EX_cpd00182_e	Y	Y	Adenosine exchange
rxn05205_c	Y	Y	Transport of deoxycytidine, extracellular
EX_cpd00654_e	Y	Y	Deoxycytidine exchange
rxn09685_c	Y	Y	Deoxyuridine symport
EX_cpd00412_e	Y	Y	Deoxyuridine exchange
rxn05317_c	Y	Y	Transport of deoxyadenosine, extracellular
EX_cpd00438_e	Y	Y	Deoxyadenosine exchange
rxn05674_c	Y	Y	L-Citrulline transport in via proton symport
EX_cpd00274_e	Y	Y	Citrulline exchange
rxn05672_c	Y	Y	D-glutamate transport in via proton symport
EX_cpd00186_e	Y	Y	D-Glutamate exchange
EX_cpd00424_e	Y	Y	Cystathionine exchange
rxn10398_c	Y	Y	cystathione diffusion
EX_cpd00504_e	Y	Y	LL-2,6-Diaminopimelate exchange
ID011_c	Y	Y	ATP phosphohydrolase (polar-amino-acid-importing)
rxn05203_c	Y	Y	Guanine symport
EX_cpd00207_e	Y	Y	Guanine exchange
rxn00131_c	Y	Y	AMP phosphoribohydrolase
rxn05542_c	Y	N	oligopeptide-transporting ATPase
EX_cpd11585_e	Y	N	Ala-Gly exchange
rxn12641_c	Y	N	Ala-Gly aminopeptidase
rxn05547_c	Y	N	oligopeptide-transporting ATPase
EX_cpd11580_e	Y	N	Gly-Gln exchange
rxn12646_c	Y	N	Gly-Gln aminopeptidase
rxn05540_c	Y	N	oligopeptide-transporting ATPase
EX_cpd11587_e	Y	N	Ala-Gln exchange
rxn12639_c	Y	N	Ala-Gln aminopeptidase
rxn05537_c	Y	N	oligopeptide-transporting ATPase
EX_cpd11589_e	Y	N	Gly-Asp exchange
rxn12637_c	Y	N	Gly-Asp aminopeptidase
rxn05543_c	Y	N	oligopeptide-transporting ATPase
EX_cpd11584_e	Y	N	Ala-His exchange
rxn12642_c	Y	N	Ala-His aminopeptidase
rxn05539_c	Y	N	oligopeptide-transporting ATPase
EX_cpd01017_e	Y	N	Cys-Gly exchange
rxn00650_c	Y	N	Cys-Gly aminopeptidase
rxn00350_c	Y	N	glutathione gamma-glutamylaminopeptidase
rxn05535_c	Y	N	oligopeptide-transporting ATPase
EX_cpd11591_e	Y	N	Gly-Met exchange
rxn12635_c	Y	N	Gly-Met aminopeptidase
rxn05544_c	Y	N	oligopeptide-transporting ATPase
EX_cpd11583_e	Y	N	Ala-Leu exchange
rxn12643_c	Y	N	Ala-Leu aminopeptidase
rxn05533_c	Y	N	oligopeptide-transporting ATPase
EX_cpd11593_e	Y	N	Ala-Asp exchange
rxn12633_c	Y	N	Ala-Asp aminopeptidase
rxn00916_c	Y	N	Xanthosine-phosphate:ammonia ligase (AMP-forming)
rxn00116_c	Y	N	UDP phosphohydrolase
rxn01347_c	Y	N	UTP:Sedoheptulose 7-phosphate 1-phosphotransferase
rxn01952_c	Y	N	N-Acetylmannosamine phosphotransferase
dna_rxn	Y	Y	DNA replication
rna_rxn	Y	Y	RNA transcription
rxn30075_c	Y	Y	Glutamate dehydrogenase (NAD)
EX_cpd11574_e	Y	Y	Molybdate exchange
rxn05619_c	Y	Y	ATP phosphohydrolase (molybdate-importing)
rxn10344_c	Y	Y	Lead (Pb+2) ABC transporter
EX_cpd04097_e	Y	Y	Lead exchange
rxn05516_c	Y	Y	Cadmium-translocating P-type ATPase
EX_cpd01012_e	Y	Y	Cadmium exchange
rxn10343_c	Y	Y	Mercury (Hg+2) ABC transporter (periplasm)
EX_cpd00531_e	Y	Y	Mercury exchange
rxn10481_c	Y	Y	Copper transport via ABC system
EX_cpd00058_e	Y	Y	Copper exchange
rxn05528_c	Y	Y	Copper-transporting ATPase
rxn02000_c	N	Y	dTDP-4-dehydro-6-deoxy-D-glucose 3,5-epimerase
rxn07312_c	N	Y	sterol 24-C-methyltransferase
rxn03063_c	N	Y	S-Adenosyl-L-methionine:zymosterol C-methyltransferase
rxn02003_c	N	Y	dTDP-6-deoxy-L-mannose:NADP+ 4-oxidoreductase
rxn03887_c	N	Y	galactarate hydro-lyase (5-dehydro-4-deoxy-D-glucarate-forming)
rxn01997_c	N	Y	dTDPglucose 4,6-hydro-lyase
rxn02569_c	N	Y	ATP:selenide, water phosphotransferase
rxn01675_c	N	Y	dTTP:alpha-D-glucose-1-phosphate thymidylyltransferase
rxn04561_c	N	Y	R06730
rxn08764_c	N	Y	Ketol-acid reductoisomerase
rxn12627_c	N	Y	Glycogen transport via proton symport
EX_cpd00155_e	N	Y	Glycogen exchange
rxn12539_c	N	Y	Glutathione transport via proton symport
EX_cpd00042_e	N	Y	Glutathione exchange
rxn05495_c	N	Y	beta-Alanine transport in via proton symport
EX_cpd00085_e	N	Y	beta-Alanine exchange
rxn12597_c	N	Y	Agmatine transport via proton antiport
EX_cpd00152_e	N	Y	Agmatine exchange
rxn12529_c	N	Y	Glycerol transport
EX_cpd00100_e	N	Y	Glycerol exchange
rxn09692_c	N	Y	Choline symporter
EX_cpd00098_e	N	Y	Choline exchange
unique:	22	33
